# Supplementary material for: Can digital finance boost SME innovation by easing financing constraints?: Evidence from Chinese GEM-listed companies
Source: PLoS One. 2022 Mar 3;17(3):e0264647. doi: 10.1371/journal.pone.0264647 (PMC8893686; doi:10.1371/journal.pone.0264647)
Supplement: S1 Data — (XLSX) [file pone.0264647.s001.xlsx]

## Sheet: 2011
Innovation	DIF	rgdp	fdi	open	SA	ROA	Lev	PPE	Indep
0.483	0.30713	42.97	3.55	7.05	-0.938147	0.716568	0.616546	0.51765	0.129744
0.28	0.24682	48.38	2.47	7.6	-0.501876	0.508543	0.761645	0.226964	0.45308
0.29	0.15987	45.51	0.67	8.79	-0.797631	0.531843	0.668841	0.685258	0.201045
0.17	0.18849	39.92	2.36	4.94	-0.804573	0.915394	0.630099	0.477385	0.746477
0.27	0.21328	48.21	1.23	6.54	-0.966599	0.669602	0.714223	0.611611	0.908968
0.15	0.11987	16.44	0.73	3.74	-0.00611713	0.297412	0.0444628	0.325098	0.681329
0.22	0.32154	43.8	3.68	1.73	-0.517876	0.220416	0.646881	0.134556	0.186456
0.45	0.19849	33.57	3.79	1.42	-0.639372	0.540189	0.306884	0.93577	0.507325
0.76	0.14902	6.03	0.31	9.09	-0.951065	0.170069	0.289036	0.430755	0.558037
0.43	0.23777	30.08	1.17	7.37	-0.938645	0.857495	0.3805	0.636434	0.631135
0.68	0.08272	11.49	1.45	4.57	-0.065262	0.160018	0.127673	0.807087	0.800874
0.18	0.25734	34.39	2.29	3.28	-0.355414	0.851586	0.682669	0.50236	0.825179
0.25	0.31506	25.64	0.53	2.74	-0.74963	0.861485	0.180212	0.108119	0.704933
0.22	0.07003	14.54	3.45	2.35	-0.198276	0.205217	0.0169597	0.586941	0.558737
0.75	0.01686	24.11	0.14	4.4	-0.453066	0.985416	0.980726	0.74334	0.967659
0.23	0.25312	23.24	0.48	6.5	-0.872901	0.993579	0.613835	0.767797	0.45241
0.63	0.23611	45.78	2.23	2.93	-0.511899	0.904034	0.698903	0.363566	0.219502
0.32	0.10301	5.77	3.11	1.69	-0.33627	0.639541	0.32193	0.220477	0.862672
0.19	0.03833	19.42	2.36	1.55	-0.838472	0.908419	0.368043	0.130018	0.158069
0.62	0.01637	23.52	1.67	7.58	-0.0976672	0.463101	0.89246	0.509914	0.591662
0.6	0.25454	35.39	2.4	4.46	-0.4973	0.089418	0.255564	0.632292	0.82722
0.58	0.28961	5.98	1.85	7.87	-0.792775	0.88247	0.419851	0.323606	0.711481
0.42	0.07834	25.19	3.68	4.99	-0.715015	0.832794	0.350195	0.426643	0.0127261
0.77	0.22289	34.33	3.64	0.06	-0.496988	0.232599	0.87784	0.80861	0.529376
0.21	0.30715	41.79	2.31	7.1	-0.150773	0.963639	0.974116	0.187735	0.746904
0.36	0.22619	31.16	2.63	1.81	-0.542997	0.196019	0.809402	0.55426	0.663572
0.53	0.07643	23.33	0.15	6.1	-0.517004	0.486888	0.525721	0.49831	0.973598
0.61	0.21098	46.87	1.51	7.99	-0.0183819	0.878876	0.118383	0.180577	0.255746
0.6	0.25075	41.87	3.04	4.15	-0.228346	0.967568	0.333291	0.262356	0.304417
0.2	0.14289	7.43	2.13	6.27	-0.773008	0.502939	0.993183	0.564555	0.296773
0.41	0.10081	2.23	3.71	7.56	-0.0943364	0.544453	0.651176	0.732436	0.911435
0.33	0.23049	26.67	1.89	0.6	-0.617768	0.711634	0.971406	0.692019	0.0903622
0.67	0.06054	2.13	2.33	3.59	-0.0356584	0.545945	0.772792	0.180273	0.560595
0.77	0.02779	48.29	2.86	4.86	-0.796168	0.523315	0.101479	0.125449	0.828347
0.21	0.28581	33.26	2.33	3.29	-0.125901	0.75333	0.26662	0.169552	0.739959
0.76	0.06418	35.51	1.94	8.9	-0.831717	0.888592	0.24469	0.0993776	0.30795
0.18	0.31242	49.85	3.62	8.17	-0.713085	0.27795	0.336672	0.476106	0.940765
0.26	0.14688	27.2	3.72	3.09	-0.310558	0.889444	0.510097	0.249624	0.748487
0.52	0.11532	21.66	0.68	4.97	-0.829476	0.0601789	0.317666	0.620079	0.0491533
0.34	0.25435	4.17	1.22	1.22	-0.54032	0.549874	0.798377	0.956238	0.764203
0.22	0.30997	47.83	0.56	5.51	-0.510094	0.00401529	0.28331	0.0256706	0.856703
0.72	0.27983	38.16	2.61	3.61	-0.188439	0.278559	0.480005	0.322144	0.436237
0.24	0.27366	28.52	0.91	1.68	-0.996358	0.727472	0.784945	0.800905	0.723451
0.39	0.12324	19.43	3.7	5.42	-0.67573	0.935009	0.192669	0.757807	0.521396
0.69	0.04858	12.66	2.06	5.61	-0.122228	0.946644	0.719126	0.162729	0.330184
0.15	0.29138	22.35	0.92	5.93	-0.617831	0.52761	0.769077	0.221177	0.787199
0.27	0.16875	18.59	1.42	3.54	-0.888963	0.473822	0.309961	0.452349	0.579052
0.37	0.10486	53.17	0.73	6.77	-0.521892	0.517498	0.293635	0.0498842	0.468309
0.16	0.16525	32.74	3	1.06	-0.973727	0.844946	0.224223	0.811808	0.616972
0.22	0.32193	47.47	1.07	6.58	-0.00695761	0.76999	0.26595	0.442847	0.84324
0.54	0.13045	36.58	0.73	0.75	-0.809242	0.583073	0.810986	0.462796	0.974025
0.63	0.00767	49.84	0.44	7.3	-0.861943	0.119754	0.910917	0.557671	0.949903
0.76	0.28574	12.24	0.66	7.65	-0.238806	0.06758	0.468279	0.61286	0.838337
0.61	0.00512	48.08	2.26	8.15	-0.613037	0.554169	0.605672	0.229918	0.412206
0.27	0.10433	38.11	3.19	7.11	-0.916263	0.0409602	0.122464	0.997508	0.445831
0.26	0.08295	42.71	1.53	7.45	-0.31753	0.0436709	0.421374	0.320164	0.394967
0.35	0.19515	18.54	0.43	5.06	-0.165186	0.739533	0.846225	0.040016	0.60089
0.74	0.13517	36.38	1.1	3.83	-0.844324	0.966654	0.805504	0.690557	0.691867
0.59	0.31064	6.52	1.92	1.01	-0.221093	0.649836	0.603236	0.625226	0.325281
0.41	0.05154	48.55	0.41	8.41	-0.27725	0.195471	0.385069	0.801331	0.930044
0.42	0.06814	21.5	2.75	0.19	-0.812231	0.878693	0.0999259	0.528523	0.620444
0.58	0.08908	15.95	2.25	1.53	-0.597908	0.76463	0.882652	0.931049	0.901445
0.21	0.18516	6.04	1.56	7.01	-0.336955	0.167298	0.777818	0.435202	0.370053
0.47	0.0731	47.29	2.65	9.09	-0.658361	0.210426	0.180851	0.0285336	0.0210106
0.29	0.00983	13.97	3.85	5.12	-0.907516	0.508726	0.934217	0.607165	0.351596
0.76	0.20784	24.51	3.33	7.91	-0.602515	0.492645	0.482015	0.176618	0.901506
0.49	0.1084	7.24	2.12	1.45	-0.692789	0.415283	0.95042	0.169582	0.386622
0.42	0.09526	8.71	0.49	3.7	-0.878473	0.575641	0.624129	0.701522	0.0790016
0.39	0.28228	44.62	1.96	3.99	-0.414746	0.785798	0.66013	0.0152541	0.607591
0.52	0.1935	15.59	1.7	8.52	-0.707669	0.61152	0.497944	0.890175	0.819575
0.46	0.31257	36.47	2.51	5.49	-0.988576	0.418389	0.834712	0.34453	0.85387
0.43	0.28224	7.35	3.24	9.02	-0.522234	0.758782	0.598637	0.337007	0.101997
0.54	0.21925	38.76	3.16	6.31	-0.95589	0.131267	0.80127	0.825392	0.191968
0.47	0.15665	5.02	2.67	3.4	-0.529394	0.624921	0.70405	0.912927	0.676059
0.53	0.1881	8.13	3.12	2.75	-0.660291	0.52097	0.17744	0.378703	0.552981
0.58	0.24466	16.57	1.09	7.35	-0.819079	0.330733	0.674171	0.375475	0.290742
0.54	0.09509	51.74	2.96	1.89	-0.740883	0.344621	0.731035	0.582007	0.514422
0.68	0.18914	33.21	3.57	4.62	-0.253623	0.202263	0.376784	0.575337	0.00986312
0.19	0.08758	3.63	0.31	7.97	-0.932762	0.515731	0.380226	0.714131	0.185085
0.39	0.09181	6.27	3.31	0.83	-0.396971	0.0885957	0.736365	0.318001	0.676242
0.73	0.09584	35.26	3.54	7.41	-0.548195	0.739959	0.292691	0.410348	0.226477
0.67	0.27863	50.84	2.68	8.77	-0.927345	0.301402	0.915364	0.825727	0.498279
0.46	0.17676	37.52	2.44	7.05	-0.248393	0.766427	0.133338	0.944877	0.00106091
0.24	0.0642	41.24	0.42	7.24	-0.708852	0.184202	0.610454	0.844855	0.745807
0.63	0.01645	26.42	0.18	1.25	-0.068873	0.266894	0.422988	0.151094	0.835322
0.7	0.29404	21.38	3.44	8.51	0.00163396	0.299331	0.477416	0.361038	0.592454
0.42	0.03672	21.84	2.23	2.52	-0.890208	0.336733	0.0314879	0.939882	0.425303
0.59	0.16176	50.14	3	8.21	-0.316036	0.248863	0.684953	0.946339	0.0666054
0.52	0.25559	51.72	0.6	1.53	-0.137823	0.629399	0.78196	0.481162	0.341393
0.56	0.25266	29.86	1.47	0.39	-0.814659	0.112962	0.59087	0.741726	0.13346
0.49	0.31136	29.59	0.91	4.93	-0.246712	0.108972	0.203451	0.96772	0.683339
0.34	0.05873	22.66	2.68	3.84	-0.565752	0.51634	0.539458	0.04361	0.905526
0.2	0.02354	19.71	3.31	0.5	-0.364909	0.422318	0.376602	0.0443714	0.848327
0.64	0.27678	1.98	1.71	6.77	-0.223148	0.323971	0.789453	0.528249	0.975974
0.38	0.14785	30.59	3.46	0.7	-0.85771	0.912836	0.935892	0.82326	0.423719
0.61	0.07809	39.77	0.45	8.65	-0.826799	0.949324	0.566443	0.109337	0.868794
0.34	0.07983	8.01	2.2	1.08	-0.549192	0.246274	0.180699	0.566382	0.204547
0.65	0.12933	42.63	3.21	4.48	-0.51937	0.307402	0.23467	0.396064	0.625744
0.75	0.075	49.13	3	5.29	-0.448023	0.656079	0.303138	0.950451	0.341789
0.52	0.3047	45.9	1.7	4.1	-0.720432	0.366398	0.598911	0.802397	0.511833
0.15	0.13422	51.74	1.59	7.63	-0.489673	0.836418	0.764599	0.991142	0.611185
0.77	0.30592	43.26	2.76	0	-0.708104	0.35251	0.335514	0.266285	0.847809
0.71	0.21267	22.63	1.27	0.85	-0.168143	0.437334	0.778975	0.571103	0.80727
0.74	0.21604	41.07	3.62	6.61	-0.77114	0.558707	0.534128	0.590718	0.96906
0.56	0.15547	51.3	0.77	3.61	-0.455307	0.193095	0.922826	0.599946	0.263604
0.71	0.07627	44.72	1.07	5	-0.0656044	0.789453	0.382084	0.428379	0.305788
0.49	0.24578	45.68	2.13	6.12	-0.409516	0.678922	0.878145	0.803615	0.492188
0.23	0.08504	18.16	1.68	7.12	-0.553114	0.426674	0.957578	0.868063	0.585448
0.21	0.21754	19.99	1.87	9.04	0.0124357	0.69275	0.29391	0.133977	0.961355
0.77	0.23356	4.76	1.08	3.93	-0.58471	0.118079	0.165531	0.666983	0.176009
0.61	0.04881	13.48	1.76	3.46	-0.992591	0.253432	0.770417	0.795727	0.986543
0.76	0.11025	5.19	2.11	5.86	-0.0386468	0.0967278	0.772457	0.0906363	0.530412
0.49	0.09824	16.87	3.82	0.53	-0.358621	0.230375	0.982279	0.921273	0.747817
0.31	0.16359	32.56	1.29	0.79	-0.49235	0.122708	0.601652	0.386622	0.779067
0.33	0.00737	38.46	1.32	8.15	-0.596103	0.600738	0.908206	0.843271	0.436024
0.46	0.13369	15.33	1.76	0.29	-0.163069	0.0482395	0.817565	0.888013	0.431638
0.64	0.00504	38.33	1.52	8.86	-0.198369	0.328722	0.197664	0.0111119	0.521945
0.37	0.20388	4.9	0.77	5.27	-0.10106	0.00885803	0.362622	0.732558	0.207441
0.57	0.24379	17.65	0.21	4.54	0.0148949	0.862429	0.654191	0.518868	0.153836
0.23	0.07705	52.06	3.05	1.63	-0.152579	0.24003	0.49901	0.207715	0.994614
0.25	0.10963	9.13	3.28	0.93	-0.833492	0.274539	0.859292	0.279168	0.67009
0.72	0.18952	50.24	3.29	8.38	-0.964824	0.519904	0.492949	0.72336	0.937659
0.27	0.04164	42.89	3.31	6.53	-0.846566	0.00273608	0.901353	0.792833	0.254406
0.46	0.10251	25.37	2.33	2.89	-0.890582	0.235248	0.410044	0.418085	0.634485
0.56	0.26634	40.39	0.49	0.11	-0.651263	0.237776	0.243198	0.572047	0.691745
0.62	0.01697	20.13	2.56	2.18	-0.219288	0.0698948	0.0430313	0.369718	0.473517
0.37	0.20912	31.41	0.41	4.07	-0.710066	0.925384	0.704415	0.165684	0.277127
0.68	0.30735	44.71	0.08	1.54	-0.647683	0.324154	0.958674	0.450979	0.0919156
0.62	0.1652	34.76	3.21	5.48	-0.131847	0.397952	0.586332	0.822012	0.821159
0.54	0.18848	17.4	1.47	1.14	-0.858301	0.856489	0.684953	0.799382	0.95237
0.18	0.04078	3.64	1.28	6.72	-0.242074	0.618038	0.89782	0.781199	0.808153
0.37	0.24374	42.92	2.14	8.93	-0.611387	0.650719	0.995467	0.916552	0.0626764
0.42	0.01012	25.81	2.17	6.38	-0.941633	0.0712045	0.72802	0.175795	0.655257
0.18	0.13889	47.55	1.13	8.72	-0.0456197	0.00325385	0.350225	0.389576	0.786376
0.63	0.28934	22.26	3.67	1.66	-0.951875	0.25733	0.72738	0.566839	0.112078
0.15	0.32087	45.27	2.5	1.55	-0.421096	0.339565	0.433374	0.235918	0.823504
0.52	0.04592	13.74	1.67	4.83	-0.331009	0.828925	0.725918	0.113419	0.77532
0.27	0.01587	14.44	1.04	6.91	-0.694408	0.662932	0.839647	0.880094	0.276671
0.61	0.27426	52.57	0.82	9.25	-0.417081	0.343586	0.469984	0.344713	0.743797
0.62	0.24196	38.09	1.7	5.36	-0.12366	0.614596	0.871414	0.754091	0.859718
0.51	0.30938	48.09	3.3	8.92	-0.949976	0.634363	0.483751	0.580849	0.376693
0.66	0.18228	35.51	0.14	5.02	-0.253094	0.165836	0.462827	0.511711	0.240822
0.3	0.21752	31.02	2.12	7.35	-0.80725	0.825362	0.061519	0.962299	0.19209
0.18	0.06646	8.51	1.28	9.24	-0.995673	0.93178	0.230375	0.88046	0.48305
0.26	0.21266	9	0.04	2.13	-0.603978	0.953649	0.374896	0.114637	0.886612
0.68	0.2576	17.61	1.51	3.22	-0.910069	0.124718	0.650262	0.139216	0.64079
0.77	0.14488	30.77	0.04	0.15	-0.072982	0.226416	0.718426	0.423141	0.485517
0.18	0.01325	11.29	1.32	0.49	-0.227443	0.101784	0.362682	0.203786	0.459568
0.36	0.29801	49.8	3.47	9.23	-0.423867	0.892368	0.868307	0.956999	0.599885
0.42	0.3178	6.43	2.75	8.93	-0.256487	0.57156	0.588738	0.362073	0.208446
0.36	0.01991	15.46	3.42	2.52	-0.959937	0.760366	0.57156	0.997599	0.832154
0.44	0.09896	38.95	3.11	3.52	-0.475354	0.407059	0.690039	0.614931	0.637074
0.49	0.3119	38.62	1.34	4.45	-0.0524992	0.314316	0.158161	0.198212	0.292722
0.55	0.28925	38.41	1.89	7.97	-0.498638	0.0821996	0.839281	0.651023	0.0635292
0.22	0.1571	24.94	0.95	2.83	-0.0740403	0.471446	0.279899	0.365667	0.239208
0.71	0.22338	28.29	1.69	7.49	-0.716603	0.740142	0.82326	0.443303	0.569093
0.6	0.11284	22.81	3.71	4.77	-0.98179	0.9644	0.775747	0.879607	0.852439
0.77	0.15627	0.7	0.68	0.65	-0.359959	0.891241	0.966898	0.471111	0.345383
0.21	0.15767	18.71	1.85	8.54	-0.318091	0.34523	0.660343	0.723664	0.133003
0.74	0.19041	44.74	1.19	6.53	-0.633738	0.720771	0.187918	0.570098	0.138607
0.39	0.13054	53.58	1.22	1.38	-0.922333	0.605094	0.232964	0.14217	0.90711
0.23	0.22947	30.98	0.59	4.73	-0.62387	0.034625	0.164283	0.404135	0.83654
0.2	0.23226	8.8	2.08	6.04	-0.765973	0.441506	0.317362	0.924958	0.990472
0.42	0.2766	23.17	2.85	1.13	-0.263211	0.820458	0.644292	0.560626	0.181765
0.67	0.18227	15.89	1.58	7.48	-0.339912	0.12752	0.628333	0.329423	0.443517
0.57	0.24044	0.62	0.32	5.97	-0.717256	0.452623	0.869586	0.277676	0.588555
0.14	0.26348	26.1	0.13	3.77	-0.153948	0.0187872	0.258914	0.596809	0.967081
0.35	0.22954	7.94	2.55	8.62	-0.614469	0.491183	0.12481	0.785249	0.117561
0.76	0.109	28.36	2.64	4.96	-0.981136	0.681999	0.288579	0.129987	0.432796
0.23	0.04295	44.8	1.59	7.97	-0.966256	0.136262	0.408095	0.287635	0.541925
0.33	0.15132	21.4	3.12	8.75	-0.696742	0.653369	0.527975	0.265066	0.512533
0.31	0.19892	5.73	1.85	5.32	-0.25465	0.286387	0.244112	0.548138	0.567753
0.77	0.07334	42.98	2.25	3.36	-0.181342	0.808824	0.38047	0.690618	0.460146
0.63	0.04382	46.66	1.26	4.74	-0.164003	0.236406	0.598149	0.125114	0.157551
0.54	0.00599	40.77	0.77	3.69	-0.466077	0.375779	0.826519	0.480888	0.998482
0.75	0.19796	22.86	3.66	5.56	-0.704743	0.987487	0.934643	0.207989	0.986421
0.32	0.12804	5	0.14	2.92	-0.558904	0.555021	0.544575	0.750619	0.346601
0.49	0.28942	39.25	3.68	9.18	-0.0216816	0.198273	0.390673	0.0990731	0.0366657
0.75	0.19855	33.97	2.32	6.05	-0.820511	0.781777	0.141043	0.947557	0.352327
0.76	0.31305	36.79	0.44	5.94	-0.342932	0.73466	0.0723009	0.304783	0.283828
0.41	0.1088	51.04	2.97	1.09	-0.127489	0.601164	0.516828	0.758843	0.772914
0.43	0.18515	15.52	0.19	7.14	-0.0230512	0.880277	0.485182	0.263147	0.548625
0.66	0.15494	6.85	1.86	8.07	-0.80423	0.170922	0.36055	0.645145	0.666983
0.72	0.18648	49.38	3.25	9.13	-0.880683	0.141714	0.0884739	0.686506	0.444278
0.31	0.10218	37.84	3.23	0.89	-0.790907	0.390064	0.75263	0.00431986	0.909029
0.33	0.02219	49.57	3.81	7.38	-0.373095	0.68678	0.959283	0.540371	0.458441
0.25	0.07883	35.47	2.18	8.52	-0.923236	0.657419	0.912105	0.949354	0.84053
0.21	0.31134	24.61	3.69	3.69	0.013245	0.424785	0.609571	0.633906	0.163612
0.5	0.29455	0.69	1.27	3.12	-0.252471	0.247523	0.0561889	0.733137	0.0360566
0.74	0.18633	14.85	1.23	1.47	-0.641956	0.682791	0.8945	0.847961	0.544727
0.49	0.31411	4.37	0.96	0.06	-0.456521	0.310813	0.382632	0.766183	0.19407
0.43	0.13039	17.49	2.08	3.32	-0.24581	0.533031	0.0787275	0.981274	0.463131
0.31	0.13148	38.75	2.28	5.68	-0.202976	0.509031	0.196628	0.288975	0.16611
0.51	0.18684	14.71	2.69	3.88	-0.573908	0.726771	0.996198	0.223949	0.231441
0.55	0.28381	18.67	0.05	2.65	-0.511308	0.266833	0.136779	0.6488	0.093408
0.34	0.29579	31.63	1.6	3.24	-0.885882	0.267381	0.37182	0.249167	0.323301
0.76	0.08997	6.39	3.59	1.12	-0.919625	0.646698	0.543569	0.22002	0.677704
0.52	0.12479	15.48	1.57	5	-0.862971	0.593428	0.225015	0.944177	0.207532
0.41	0.06682	26.54	3.39	6.76	-0.0392383	0.860023	0.948593	0.926176	0.58091
0.58	0.2272	18.16	1.27	3.55	-0.421625	0.405384	0.434897	0.757259	0.301493
0.41	0.21179	53.28	0.59	5.09	-0.859453	0.391739	0.68678	0.415709	0.935801
0.75	0.31538	9.55	1.35	7.28	-0.164625	0.0982812	0.412968	0.662689	0.0567372
0.67	0.12604	25.99	2.49	0.36	-0.0827876	0.750589	0.631104	0.829809	0.00106091
0.3	0.25238	31.1	3.44	3.59	-0.108033	0.82987	0.900196	0.764873	0.161755
0.74	0.30617	6.08	3.49	4.89	-0.960591	0.857464	0.0620977	0.229431	0.915455
0.31	0.07768	47.22	2.69	4.82	-0.425734	0.220629	0.898917	0.520818	0.877383
0.63	0.322	28.92	0.11	8.07	-0.409174	0.0430618	0.648343	0.614627	0.614383
0.27	0.10993	49.93	3.03	5.92	-0.650827	0.653734	0.717664	0.583926	0.496634
0.41	0.14557	13.09	0.58	8.97	-0.613566	0.671856	0.571225	0.599246	0.827585
0.68	0.07818	32.96	0.1	2.79	-0.481642	0.234213	0.150394	0.281757	0.915973
0.77	0.14904	42.76	1.41	1.7	-0.740572	0.411171	0.751015	0.685623	0.239117
0.17	0.20792	15	1.06	8.11	-0.428598	0.340631	0.772914	0.707583	0.356652
0.58	0.06605	20.7	2.9	3.1	-0.317095	0.0945044	0.219228	0.18073	0.74468
0.59	0.2486	3.5	0.88	1.7	-0.202416	0.82588	0.379495	0.451405	0.183197
0.33	0.0436	38.08	0.13	8.78	-0.938209	0.232416	0.598119	0.724578	0.859017
0.73	0.30864	10.83	2.23	2.43	-0.933042	0.83191	0.518838	0.93711	0.86849
0.2	0.29605	25.38	2.06	3.59	-0.0202808	0.143115	0.724548	0.461669	0.226629
0.71	0.2337	41.17	3.65	5.86	-0.238339	0.228426	0.182374	0.406968	0.0794889
0.54	0.24161	3.27	0.98	0.38	-0.108625	0.700974	0.380866	0.812905	0.265005
0.54	0.10583	29.05	0.28	7.9	-0.142213	0.677065	0.595469	0.506411	0.868246
0.21	0.06757	49.2	2.83	3.81	-0.00508988	0.722507	0.158496	0.896785	0.940461
0.18	0.1709	9.47	3.25	8.84	-0.265078	0.333382	0.153287	0.517894	0.0267975
0.48	0.24633	1.91	1.64	5.35	-0.210665	0.962421	0.448268	0.558372	0.663024
0.19	0.21927	41.7	3.58	6.62	-0.952933	0.150729	0.459598	0.203055	0.51966
0.49	0.29359	32.48	0.99	4.35	-0.451852	0.749157	0.555326	0.0304524	0.29793
0.57	0.08543	14.29	1.78	6	-0.159302	0.827738	0.514087	0.274417	0.0883825
0.57	0.20116	15.51	2.47	4.38	-0.870504	0.234365	0.93306	0.217827	0.315748
0.28	0.04324	28.73	0.63	3.4	-0.0875503	0.379404	0.00657372	0.496848	0.939486
0.36	0.26649	23.18	2.43	6.71	-0.421252	0.272041	0.551641	0.611733	0.0634987
0.59	0.19946	27.83	3.79	5.46	-0.885913	0.316509	0.740051	0.408612	0.594555
0.6	0.16299	17.66	2.18	4.76	-0.163287	0.925384	0.379312	0.821981	0.154353
0.3	0.28794	0.97	2.53	6.33	-0.921088	0.472025	0.194131	0.666557	0.829504
0.66	0.19125	8.5	0.28	3.08	-0.55548	0.597449	0.00240104	0.73667	0.990046
0.39	0.11777	2.86	2.48	4.24	-0.346325	0.439801	0.183714	0.0247264	0.770386
0.33	0.17658	9.22	1.19	6.71	-0.310153	0.775625	0.358266	0.308011	0.410166
0.16	0.22711	33.62	0.66	8.64	-0.344083	0.638901	0.672039	0.920846	0.0940171
0.58	0.00803	33.25	2.27	8.98	-0.0321409	0.421618	0.604606	0.959375	0.448298
0.67	0.15187	28.01	0.37	2.67	-0.34978	0.0093758	0.694608	0.716385	0.357505
0.44	0.03588	36.33	1.68	2.8	-0.40715	0.965588	0.104007	0.630586	0.240578
0.55	0.05997	33.37	3.41	0.88	-0.246992	0.320377	0.405902	0.526757	0.463984
0.36	0.21515	3.43	1.79	4.62	-0.233825	0.945547	0.532879	0.424663	0.037153
0.61	0.17564	48.57	1.97	5.51	-0.577301	0.123378	0.256843	0.702923	0.237868
0.33	0.02715	26.95	3.22	8.36	-0.635792	0.252914	0.131297	0.900409	0.348672
0.77	0.0069	49.7	1.86	1.06	-0.881617	0.307646	0.296925	0.928765	0.132272
0.39	0.28651	31.84	0.46	7.64	-0.566095	0.0116906	0.0534782	0.984807	0.218954
0.5	0.23815	29.52	2.59	8.63	-0.799312	0.299148	0.599093	0.94244	0.0634378
0.77	0.25493	50.99	1.98	5.27	-0.0725773	0.0871946	0.863282	0.503	0.613012
0.35	0.12331	4.95	1.35	2.4	-0.164968	0.871444	0.811595	0.883262	0.36582
0.76	0.07306	34.76	2.63	4.24	-0.927968	0.212832	0.151917	0.338256	0.943385
0.73	0.2536	31.97	3.38	2.95	-0.477657	0.594037	0.832154	0.266406	0.876013
0.23	0.1669	44.43	0.17	0.63	-0.305577	0.742518	0.261168	0.221482	0.71139
0.56	0.15927	24.84	3.34	2.09	-0.0421332	0.888805	0.609449	0.575458	0.141196
0.76	0.10321	19.77	0.8	7.64	-0.346947	0.034686	0.162638	0.138546	0.275239
0.7	0.10349	19.28	3.46	4.12	-0.692416	0.731949	0.0687679	0.494472	0.740842
0.67	0.05413	26.52	3.08	8.61	-0.03653	0.444369	0.436207	0.365363	0.744619
0.64	0.23789	32.03	1.36	1.36	-0.112204	0.961811	0.160902	0.746112	0.760396
0.48	0.06991	38.88	3.64	7.92	-0.162602	0.966746	0.388937	0.130779	0.00824888
0.59	0.04044	30.64	3.12	0.3	-0.584118	0.228304	0.0434577	0.571164	0.36055
0.52	0.04021	9.75	2.28	8.92	-0.0163274	0.484451	0.289097	0.89517	0.862185
0.29	0.07389	49.51	2.78	1.61	-0.0344444	0.548351	0.374987	0.820184	0.486553
0.18	0.09087	27.48	2.13	8.06	-0.25107	0.640911	0.730578	0.27265	0.300671
0.69	0.15935	8.15	3.63	2.67	-0.392427	0.510736	0.746112	0.682608	0.704811
0.45	0.2629	48.19	3.7	4.89	-0.432178	0.35519	0.126089	0.549295	0.888104
0.42	0.07463	35.51	1.18	7.16	-0.0994726	0.0829001	0.228974	0.0297214	0.157765
0.2	0.17546	41.07	2.73	2.91	-0.754237	0.940491	0.309534	0.858957	0.299179
0.61	0.10983	21.11	2.9	7.78	-0.221062	0.0536914	0.0478131	0.385434	0.640028
0.19	0.01005	48.24	2.56	3.29	-0.914458	0.868764	0.286478	0.960776	0.944542
0.61	0.11846	7.3	3.74	3.75	-0.0609662	0.103276	0.386196	0.532605	0.816742
0.23	0.23663	49.69	3.59	3.28	-0.866301	0.140648	0.0899054	0.650536	0.758477
0.75	0.06415	14.6	3.4	0.62	-0.490669	0.491457	0.312732	0.727411	0.547194
0.43	0.15577	52.52	2.33	1.74	-0.581285	0.289615	0.768467	0.793869	0.0797326
0.38	0.3157	17.94	3.66	6.73	-0.914458	0.377272	0.82591	0.551123	0.342672
0.74	0.25654	14.08	0.47	8.11	-0.00113651	0.0193659	0.507477	0.990929	0.673166
0.66	0.2604	38.15	0.87	2.07	-0.349282	0.75464	0.0395287	0.380074	0.949598
0.45	0.23507	37.56	3.16	0.14	-0.129419	0.447415	0.854875	0.859048	0.883658
0.27	0.18964	1.09	2.13	9.22	-0.537269	0.027498	0.468857	0.484908	0.0628591
0.48	0.0539	39.89	2.61	8.49	-0.0334794	0.992117	0.0975502	0.9411	0.895445
0.41	0.13474	28.44	0.83	2.53	-0.00154118	0.189014	0.473487	0.753817	0.142505
0.72	0.28404	42.13	2.58	1.91	-0.328892	0.873637	0.734964	0.245513	0.131632
0.24	0.26195	2.34	0.57	7.49	-0.117247	0.650201	0.795148	0.0415998	0.386561

## Sheet: 2012
Innovation	DIF	rgdp	fdi	open	SA	ROA	Lev	PPE	Indep
0.679	37.551	12.733	2.528	9.089	-0.903967	0.270335	0.917374	0.489721	0.814458
0.496	69.906	38.749	3.707	5.103	-0.455494	0.451283	0.011386	0.517437	0.180577
0.163	197.249	2.591	2.236	8.472	-0.539915	0.927394	0.117073	0.831971	0.603053
0.314	23.221	17.687	1.791	1.653	-0.199272	0.748579	0.789026	0.181613	0.12816
0.318	7.705	23.077	0.168	0.997	-0.34427	0.447324	0.946674	0.755888	0.832915
0.371	283.749	39.432	2.814	2.839	-0.347103	0.29193	0.746782	0.696984	0.975578
0.528	187.222	2.052	2.032	7.524	0.00614765	0.00715241	0.0505848	0.819514	0.410897
0.467	284.788	43.061	2.67	2.777	-0.711715	0.618038	0.502574	0.494381	0.588159
0.189	180.273	3.002	2.556	3.524	-0.141995	0.588007	0.773584	0.0682806	0.910125
0.439	289.797	26.92	1.693	3.117	-0.0147398	0.878784	0.967233	0.743614	0.715685
0.579	294.658	24.634	1.121	8.3	-0.730548	0.12551	0.751594	0.327504	0.679318
0.388	276.417	30.219	3.706	3.378	-0.356659	0.542899	0.229766	0.725705	0.914724
0.266	82.227	5.77	1.808	6.697	-0.580912	0.764843	0.0870119	0.638993	0.553955
0.481	103.408	4.187	1.203	2.195	-0.0409815	0.226385	0.0482395	0.316357	0.0806767
0.232	27.612	23.954	1.595	7.293	-0.270619	0.272254	0.167359	0.804925	0.211461
0.295	81.472	45.111	1.96	7.249	-0.0969823	0.651693	0.988401	0.597966	0.599672
0.333	268.449	26.627	2.509	5.421	-0.347601	0.537752	0.113814	0.066179	0.139642
0.181	302.127	16.064	2.232	1.139	-0.149995	0.733289	0.182039	0.604423	0.150028
0.443	80.717	12.405	1.28	2.265	-0.35943	0.234243	0.839494	0.895688	0.23738
0.185	130.5	7.598	0.572	4.334	-0.612912	0.778671	0.687207	0.178598	0.0957227
0.485	94.195	37.132	3.453	1.497	-0.56267	0.575641	0.749492	0.940065	0.0366352
0.579	76.473	26.417	1.103	0.961	-0.246899	0.823382	0.514117	0.958857	0.531447
0.224	32.65	12.044	0.257	3.369	-0.151676	0.221482	0.0485746	0.0565849	0.546585
0.18	119.326	31.041	3.186	3.303	-0.180563	0.089418	0.238721	0.503792	0.941374
0.196	198.024	33.653	3.286	4.265	-0.306884	0.286417	0.682912	0.488502	0.733228
0.202	99.184	17.886	2.1	1.816	-0.450887	0.559925	0.262173	0.514361	0.483781
0.593	217.156	27.121	2.385	4.306	-0.574126	0.492614	0.917069	0.179085	0.61085
0.669	181.047	7.524	0.206	8.165	-0.836355	0.698842	0.689948	0.210151	0.895475
0.538	150.074	15.549	3.617	4.733	-0.95147	0.436511	0.515244	0.182801	0.965344
0.394	306.283	37.471	2.819	7.718	-0.218167	0.273229	0.836723	0.809006	0.039681
0.261	229.771	20.031	1.822	1.733	-0.199614	0.980786	0.557945	0.224832	0.707004
0.182	267.067	31.347	0.08	7.466	-0.227101	0.31057	0.353088	0.150698	0.0501584
0.329	188.487	47.147	0.559	4.474	-0.389127	0.780681	0.888531	0.373525	0.835352
0.533	188.016	43.758	2.662	5.816	-0.219973	0.186395	0.975944	0.420034	0.130475
0.396	182.782	5.035	0.482	7.681	-0.195661	0.919354	0.179511	0.841657	0.0455897
0.203	276.545	44.944	2.486	3.02	-0.0973247	0.825088	0.91847	0.0262797	0.955598
0.468	68.308	0.786	0.032	0.057	-0.595698	0.685836	0.614535	0.914176	0.938816
0.239	33.983	21.494	1.78	4.997	-0.951252	0.0410516	0.862307	0.57756	0.71474
0.67	61.359	29.384	0.115	4.337	-0.720338	0.46371	0.220142	0.995101	0.88783
0.658	101.105	34.71	1.352	7.835	-0.653629	0.979142	0.593002	0.00770064	0.760518
0.146	91.617	36.636	1.489	4.316	-0.438995	0.752721	0.791402	0.786833	0.493101
0.193	131.284	7.158	2.162	1.015	-0.716042	0.719157	0.251513	0.798316	0.903181
0.725	81.423	50.151	3.382	8.146	-0.208984	0.316935	0.472999	0.588342	0.686049
0.451	197.151	9.408	3.345	3.11	-0.537082	0.961751	0.213228	0.361129	0.31922
0.48	233.672	37.699	0.809	5.207	-0.223833	0.44574	0.936501	0.722172	0.456339
0.656	214.265	13.993	1.343	8.485	-0.224891	0.874642	0.593063	0.507416	0.0813164
0.209	292.972	6.713	2.332	7.409	-0.324783	0.357596	0.210822	0.0879256	0.192699
0.315	246.757	27.982	3.098	6.221	-0.204533	0.0437623	0.375871	0.0760168	0.324215
0.546	185.644	10.286	3.34	8.382	-0.0913791	0.712578	0.109063	0.828986	0.657937
0.251	18.947	30.452	2.014	8.392	-0.129792	0.551275	0.165074	0.660191	0.0303001
0.566	81.06	44.15	0.229	5.155	-0.475883	0.263513	0.30661	0.149419	0.591022
0.441	52.4	39.808	1.18	8.086	-0.908886	0.195836	0.564676	0.482959	0.432978
0.715	82.952	39.607	1.365	8.673	-0.400302	0.616058	0.0291427	0.220081	0.921577
0.527	28.759	27.458	0.982	7.028	-0.772541	0.808397	0.187126	0.373708	0.0616104
0.446	304.646	20.817	2.705	5.534	-0.993089	0.135409	0.36451	0.245238	0.625713
0.46	226.576	16.276	2.192	5.88	-0.139286	0.723908	0.273077	0.887099	0.390612
0.193	243.082	7.658	3.439	8.822	-0.488677	0.951882	0.212131	0.629947	0.191755
0.208	52.969	42.407	0.06	8.717	-0.672088	0.352571	0.952796	0.544849	0.135805
0.153	53.792	5.392	1.007	8.835	-0.910193	0.122891	0.840408	0.286295	0.719766
0.692	76.699	30.728	1.812	0.622	-0.19205	0.88914	0.127094	0.190263	0.15481
0.461	324.396	49.516	0.414	4.749	-0.884076	0.880307	0.0896008	0.0524122	0.650688
0.736	184.429	10.142	2.338	5.63	-0.986366	0.15347	0.956573	0.48171	0.987274
0.56	79.453	48.16	2.96	1.532	-0.261094	0.0498538	0.17275	0.24798	0.105256
0.631	202.983	23.174	0.529	0.413	-0.132438	0.5316	0.013914	0.508482	0.0204014
0.228	83.991	46.047	1.906	0.129	-0.26044	0.545945	0.132059	0.350713	0.856916
0.573	172.206	45.205	1.683	0.023	-0.234479	0.0755294	0.0125738	0.523681	0.256934
0.314	58.85	30.287	3.211	6.462	-0.995891	0.0385541	0.895323	0.793625	0.940004
0.665	143.771	20.452	2.702	0.698	-0.0582891	0.694029	0.20476	0.809798	0.744193
0.657	218.911	30.683	1.009	6.588	-0.36964	0.703593	0.975761	0.894835	0.860175
0.513	149.682	50.112	2.238	4.799	-0.794456	0.499741	0.377363	0.668932	0.601225
0.591	144.546	50.143	2.381	3.602	-0.109714	0.135226	0.77995	0.904399	0.448298
0.436	191.692	18.013	0.094	0.853	-0.166182	0.253553	0.481619	0.531996	0.675724
0.705	8.832	20.426	1.007	8.986	-0.0457442	0.347819	0.553285	0.183532	0.330123
0.695	38.59	43.391	2.454	0.679	-0.242634	0.951365	0.886521	0.200283	0.83453
0.613	62.829	29.173	1.449	8.79	-0.707357	0.933791	0.945273	0.499071	0.0277721
0.472	284.857	28.751	2.731	0.683	-0.070336	0.537569	0.261899	0.206375	0.871992
0.685	200.994	35.033	0.486	0.228	-0.69061	0.330824	0.206466	0.460085	0.677065
0.614	248.267	29.083	3.565	8.839	-0.270152	0.723695	0.0734888	0.305026	0.0460466
0.27	107.005	3.967	3.794	0.469	-0.936404	0.207623	0.991477	0.0597829	0.384155
0.498	278.662	35.422	0.44	8.364	-0.255459	0.957304	0.71937	0.0855195	0.232172
0.321	147.31	34.284	1.126	0.258	-0.258012	0.992238	0.819118	0.35187	0.186638
0.211	27.034	5.962	0.208	7.328	-0.121917	0.499863	0.286447	0.706456	0.71873
0.148	181.802	52.177	1.388	0.32	-0.792402	0.519386	0.123043	0.257696	0.657785
0.418	283.455	33.892	2.824	3.417	-0.913493	0.629612	0.916704	0.767097	0.612495
0.4	203.787	6.985	0.186	6.267	-0.185637	0.78662	0.945639	0.484269	0.132759
0.463	260.441	51.86	1.52	7.501	-0.154135	0.980543	0.826854	0.287848	0.869708
0.495	281.073	46.197	0.739	7.14	0.0107859	0.862733	0.267625	0.580819	0.544666
0.588	235.035	9.794	2.448	6.604	-0.0455574	0.996868	0.924288	0.823352	0.962817
0.732	8.009	47.654	1.085	1.742	-0.252035	0.899556	0.927912	0.112322	0.910156
0.258	7.195	20.701	1.811	0.273	-0.815655	0.51363	0.0702603	0.710111	0.163216
0.36	160.689	38.343	3.306	6.467	-0.377422	0.27996	0.212527	0.955689	0.420978
0.297	273.751	35.83	1.259	5.9	-0.359274	0.462553	0.947131	0.419181	0.445466
0.297	112.034	18.158	0.229	8.422	-0.707046	0.88116	0.0259447	0.738558	0.163156
0.214	312.438	7.372	3.183	5.105	-0.208766	0.708192	0.581215	0.0494274	0.0354169
0.389	304.342	39.596	3.718	5.337	-0.383804	0.481984	0.719675	0.37517	0.470015
0.731	135.567	14.145	2.912	1.545	-0.322169	0.00511176	0.451405	0.93772	0.556057
0.655	155.749	9.084	2.8	3.217	-0.934038	0.267868	0.534828	0.7487	0.894683
0.578	92.479	4.365	1.471	5.584	-0.0156426	0.071905	0.255716	0.407364	0.825057
0.195	16.85	48.683	1.564	9.103	-0.055612	0.483812	0.658364	0.51631	0.806783
0.384	94.508	46.456	2.967	2.654	-0.32192	0.807636	0.28529	0.614078	0.258122
0.484	94.508	31.419	2.478	8.257	-0.731638	0.204334	0.923161	0.0273457	0.612586
0.626	200.268	11.366	3.157	4.52	-0.505051	0.623185	0.430329	0.550087	0.900135
0.23	202.895	48.129	1.313	0.819	-0.10215	0.222487	0.123805	0.375871	0.60488
0.148	53.831	1.785	3.116	6.907	-0.313951	0.889566	0.807758	0.149176	0.099865
0.342	235.613	47.246	0.986	0.175	-0.613659	0.0749812	0.948106	0.581976	0.436755
0.242	144.448	29.364	0.044	0.944	-0.52572	0.530595	0.018574	0.524564	0.774772
0.366	242.082	28.573	3.858	6.78	-0.257078	0.182801	0.562179	0.886186	0.217096
0.247	289.003	6.953	0.373	8.768	-0.527059	0.720619	0.0171425	0.339413	0.343068
0.367	173.735	42.789	2.417	2.361	-0.074445	0.123865	0.781899	0.180273	0.233726
0.776	38.325	33.727	0.234	1.549	-0.542063	0.724822	0.625926	0.286112	0.239969
0.599	51.312	23.135	2.835	3.168	-0.754455	0.0250005	0.90315	0.54896	0.302377
0.451	118.611	5.397	0.529	2.947	-0.987642	0.850398	0.662201	0.704476	0.0895703
0.349	88.284	32.808	0.355	6.295	-0.418979	0.0823519	0.138759	0.958339	0.737401
0.718	280.995	47.223	3.605	7.848	-0.137107	0.532331	0.686476	0.322235	0.48433
0.604	278.27	1.026	0.782	6.663	-0.00179022	0.206618	0.678648	0.0509807	0.952309
0.541	254.462	3.439	2.958	0.753	-0.213124	0.536107	0.386561	0.110982	0.400358
0.355	317.506	17.843	0.802	2.346	-0.904621	0.791036	0.395698	0.064047	0.679806
0.676	305.822	36.247	1.024	8.266	-0.279086	0.295067	0.577621	0.280234	0.22669
0.317	154.592	26.415	0.409	2.097	-0.403135	0.610089	0.147714	0.89182	0.818022
0.237	289.385	51.07	2.207	7.546	-0.0555187	0.362469	0.835657	0.39046	0.427983
0.38	102.614	48.469	2.431	6.899	-0.913648	0.831179	0.724974	0.261137	0.907963
0.31	139.802	16.378	1.273	9.028	-0.756821	0.996381	0.749005	0.589103	0.831118
0.217	84.403	1.437	1.478	3.735	-0.11513	0.168577	0.421252	0.01964	0.229035
0.699	285.817	38.482	3.627	6.721	-0.725163	0.869312	0.795392	0.974847	0.535529
0.425	88.921	46.867	0.361	5.082	-0.983969	0.14278	0.215116	0.572656	0.516432
0.427	6.303	37.458	2.844	3.426	-0.0197827	0.892551	0.848997	0.0891744	0.443364
0.263	146.085	35.733	1.01	5.101	-0.0296506	0.483842	0.592575	0.434928	0.319829
0.383	171.853	52.438	2.012	0.278	-0.115753	0.181339	0.308925	0.51832	0.425242
0.142	162.943	17.113	0.553	1.517	-0.116594	0.648191	0.989619	0.896967	0.964278
0.608	109.201	10.117	3.332	5.927	-0.0682815	0.128739	0.847718	0.648008	0.103916
0.659	298.393	18.964	0.311	2.822	-0.705614	0.46173	0.856459	0.836266	0.160597
0.238	126.648	47.874	1.518	3.258	-0.84118	0.620109	0.801392	0.515122	0.261442
0.697	102.928	29.367	2.975	5.755	-0.547915	0.887861	0.347606	0.635277	0.211644
0.431	6.088	51.518	2.178	4.403	-0.169419	0.364601	0.163521	0.79795	0.878541
0.188	213.255	22.065	1.092	6.822	-0.183427	0.928156	0.637622	0.235979	0.874185
0.724	158.396	3.128	2.702	5.065	-0.344644	0.345322	0.21469	0.933242	0.795087
0.29	82.001	26.008	2.387	5.953	-0.0644838	0.636008	0.868642	0.313524	0.828651
0.45	29.602	39.46	0.731	3.25	-0.404598	0.408095	0.782051	0.352022	0.989071
0.447	30.239	50.591	1.902	0.111	-0.0452461	0.262691	0.711664	0.580118	0.770599
0.478	129.677	3.581	0.206	7.917	-0.130913	0.965131	0.118261	0.838215	0.494594
0.156	150.711	1.578	3.481	7.448	-0.389189	0.526544	0.557519	0.210151	0.139947
0.7	310.606	7.223	1.686	1.401	-0.864091	0.831271	0.394663	0.0296909	0.928186
0.757	275.888	33.517	0.289	1.24	-0.0536509	0.0125129	0.335697	0.385891	0.461943
0.364	39.237	43.261	1.829	7.306	-0.301997	0.175308	0.843728	0.0147363	0.660587
0.22	234.486	21.253	2.744	4.579	-0.496272	0.68078	0.952918	0.979812	0.329758
0.594	183.38	15.244	0.306	3.942	-0.154166	0.601835	0.507477	0.0844839	0.59023
0.47	315.977	2.725	0.344	7.493	-0.972669	0.525935	0.367221	0.355708	0.991112
0.21	209.198	49.861	0.603	6.183	-0.147255	0.367617	0.611703	0.588646	0.560687
0.614	94.234	46.349	3.255	8.74	-0.323663	0.333017	0.266193	0.284925	0.582311
0.583	271.32	18.336	0.33	3.93	-0.452817	0.701187	0.577834	0.927851	0.393749
0.526	7.46	20.678	0.166	8.907	0.0166381	0.57823	0.394693	0.00870574	0.962421
0.308	223.145	28.772	3.218	1.81	-0.548444	0.270945	0.646577	0.664486	0.548229
0.457	143.066	39.17	3.193	1.002	-0.0606238	0.450461	0.492218	0.405841	0.200771
0.419	76.669	8.526	0.684	5.318	-0.338978	0.75598	0.135287	0.758812	0.408551
0.36	63.996	23.692	1.346	8.615	-0.338231	0.989467	0.858439	0.300671	0.658607
0.155	118.297	36.11	0.13	9.246	-0.389967	0.56559	0.311209	0.937263	0.191024
0.44	319.123	50.567	1.123	6.344	-0.0788965	0.364936	0.547955	0.880246	0.72805
0.176	117.67	50.693	1.345	5.107	-0.991969	0.659826	0.902298	0.179846	0.480096
0.721	20.672	39.843	3.448	8.114	-0.28609	0.258152	0.181278	0.255685	0.169308
0.712	107.721	35.42	3.831	4.832	-0.0756902	0.514543	0.225776	0.326255	0.392043
0.62	155.837	20.068	1.283	0.454	-0.965571	0.392592	0.389302	0.124962	0.0832961
0.182	151.887	13.795	1.455	5.602	-0.865274	0.199248	0.930836	0.824601	0.354611
0.735	231.692	47.361	2.409	4.058	-0.252098	0.175064	0.881465	0.583895	0.514056
0.724	87.51	37.459	2.021	1.798	-0.26209	0.583682	0.396368	0.5909	0.5203
0.612	140.096	52.559	0.189	3.532	-0.565285	0.461761	0.137906	0.0519554	0.670973
0.201	280.799	46.704	3.335	2.672	-0.352115	0.675237	0.715319	0.991507	0.801544
0.444	42.099	38.613	2.159	1.486	-0.444941	0.458928	0.715197	0.31325	0.772792
0.46	22.77	47.434	2.35	2.464	-0.749132	0.0710826	0.33987	0.966167	0.531447
0.673	112.661	52.9	3.399	7.226	-0.750844	0.736518	0.205796	0.703745	0.523346
0.46	7.46	10.505	3.195	2.382	-0.726688	0.537082	0.323271	0.259706	0.744436
0.373	173.225	32.832	0.498	6.743	-0.33462	0.378216	0.785524	0.407364	0.206832
0.196	218.793	6.948	0.015	2.12	-0.8988	0.725248	0.206618	0.782721	0.0945958
0.542	261.225	12.763	3.568	5.834	-0.429345	0.244599	0.422257	0.877261	0.411323
0.362	115.141	29.958	1.493	2.638	-0.517751	0.996198	0.518107	0.112718	0.379769
0.325	177.989	19.333	0.97	5.014	-0.734346	0.372825	0.677034	0.397069	0.379495
0.37	323.23	50.525	2.441	2.031	-0.402699	0.382328	0.905282	0.0903622	0.713218
0.343	139.341	43.188	3.375	0.102	-0.762642	0.495142	0.158374	0.743736	0.975365
0.697	190.653	4.709	2.168	1.464	-0.12008	0.661623	0.8878	0.570189	0.303473
0.558	290.591	51.645	0.201	6.085	-0.549067	0.681999	0.576646	0.00234013	0.290803
0.373	240.896	44.216	0.206	2.936	-0.748541	0.576311	0.23537	0.282031	0.859566
0.423	298.089	15.3	2.884	4.004	-0.129948	0.114271	0.448024	0.47635	0.85384
0.673	193.064	30.869	2.808	5.588	-0.458918	0.15612	0.967781	0.811595	0.637988
0.465	132.696	50.076	2.442	5.852	-0.144143	0.969883	0.400328	0.75397	0.494411
0.354	201.072	51.98	3.01	1.308	-0.0866787	0.176557	0.99635	0.725309	0.0916719
0.538	36.61	23.964	0.173	6.189	-0.730891	0.459141	0.120515	0.873911	0.800235
0.743	176.372	50.813	2.887	8.376	-0.393641	0.743645	0.365515	0.798194	0.158648
0.478	67.564	10.398	3.067	2.754	-0.337204	0.949293	0.915912	0.629277	0.228182
0.402	268.419	7.906	2.843	6.035	-0.207116	0.00358889	0.133947	0.384338	0.1761
0.439	33.65	51.904	1.985	9.062	-0.276752	0.25331	0.915303	0.990716	0.813575
0.617	143.193	45.436	1.241	3.376	-0.0958306	0.961233	0.881404	0.89846	0.410775
0.386	233.682	17.09	0.47	9.226	-0.806254	0.00763973	0.873668	0.663907	0.533062
0.21	70.288	27.84	2.43	5.2	-0.987704	0.458898	0.841352	0.439557	0.222548
0.337	154.592	49.086	0.615	4.59	-0.868916	0.202811	0.620718	0.756254	0.26333
0.208	240.357	41.306	2.211	2.506	-0.807624	0.236649	0.64545	0.516097	0.844246
0.439	158.709	16.376	1.291	2.923	-0.177077	0.82457	0.125236	0.585692	0.385678
0.666	316.241	9.735	1.988	2.481	-0.00390698	0.152556	0.707613	0.919354	0.800752
0.695	232.457	24.617	2.545	0.541	-0.351181	0.625835	0.184933	0.600951	0.0101068
0.637	61.869	27.179	1.616	4.779	-0.0557988	0.510279	0.23001	0.709745	0.934247
0.351	87.843	20.259	1.218	7.798	-0.563666	0.0155891	0.746386	0.436115	0.815341
0.166	137.871	9.281	1.337	6.531	-0.201264	0.519112	0.824601	0.32589	0.0730015
0.51	219.774	40.151	3.295	2.547	-0.275849	0.0802503	0.846439	0.0839966	0.534432
0.157	160.591	6.941	2.863	4.989	-0.267537	0.870804	0.778579	0.82454	0.306032
0.65	182.459	7.37	2.758	9.046	-0.463494	0.73204	0.175552	0.196385	0.0384322
0.628	175.333	40.164	3.013	0.285	-0.480615	0.453233	0.921608	0.250904	0.905282
0.586	122.708	20.27	1.725	0.886	-0.870006	0.977771	0.266894	0.51299	0.065448
0.165	37.6	18.257	3.476	6.737	-0.282791	0.174821	0.138515	0.114119	0.855819
0.191	7.969	32.747	2.093	3.116	-0.202385	0.310692	0.320895	0.410988	0.56958
0.538	299.765	43.046	0.105	5.034	-0.656929	0.925597	0.488198	0.0112946	0.0136094
0.67	289.718	11.256	2.275	6.25	-0.821382	0.227147	0.639998	0.577651	0.693755
0.697	207.208	25.784	2.354	8.87	-0.96993	0.664942	0.969822	0.360246	0.887252
0.733	247.983	24.49	2.527	7.162	-0.770798	0.877597	0.69875	0.815402	0.364023
0.308	292.247	51.462	0.066	6.936	-0.742689	0.616424	0.895018	0.267076	0.0650521
0.177	217.803	8.246	1.902	7.489	-0.83125	0.836601	0.832002	0.965771	0.512015
0.567	36.953	48.586	2.785	3.794	-0.559153	0.609083	0.88981	0.508513	0.226416
0.143	70.573	44.553	2.072	5.07	-0.865274	0.989741	0.554534	0.960075	0.926633
0.51	76.767	25.933	2.609	8.98	-0.515759	0.531478	0.52831	0.650962	0.820428
0.374	302.715	35.232	2.835	6.692	-0.192828	0.5609	0.498675	0.994797	0.725888
0.253	245.483	6.321	3.61	3.007	-0.700385	0.912653	0.582007	0.286204	0.34651
0.601	113.376	14.342	1.126	6.282	-0.518249	0.250782	0.983528	0.83386	0.45043
0.223	119.306	20.898	2.255	3.826	-0.743156	0.633632	0.902968	0.392135	0.256873
0.38	199.866	22.148	1.573	4.594	-0.642889	0.50964	0.209969	0.233543	0.788661
0.753	151.662	15.072	3.763	7.958	-0.900232	0.751959	0.926724	0.825941	0.500472
0.479	16.742	0.576	0.929	0.101	-0.828822	0.93306	0.0655089	0.490086	0.927669
0.528	196.691	49.703	3.087	0.923	-0.800557	0.466634	0.798986	0.936166	0.680872
0.299	149.241	4.384	2.979	8.356	-0.625239	0.78062	0.576738	0.12417	0.521975
0.405	163.62	34.04	0.994	6.396	-0.304456	0.194131	0.131906	0.299483	0.83989
0.773	150.427	9.042	0.159	0.232	-0.0181017	0.616911	0.973629	0.67009	0.290133
0.439	37.874	47.06	0.501	5.172	-0.178882	0.776995	0.378429	0.580484	0.868855
0.626	215.725	29.921	2.186	8.757	-0.333717	0.0857631	0.379525	0.613713	0.2407
0.282	243.601	18.233	2.261	4.896	-0.801304	0.820976	0.844002	0.529589	0.543722
0.572	317.32	10.466	2.81	8.526	-0.822285	0.798833	0.123013	0.433039	0.518351
0.59	41.168	36.697	2.438	6.462	-0.658205	0.145521	0.312184	0.0884129	0.183897
0.288	265.39	34.231	2.436	8.124	-0.673302	0.367007	0.685349	0.777848	0.877566
0.173	19.535	8.687	3.481	1.804	-0.830846	0.364388	0.292326	0.62751	0.936958
0.19	261.891	47.702	2.264	0.096	-0.885913	0.528919	0.269696	0.773676	0.780011
0.684	110.103	2.044	2.401	6.983	-0.319492	0.601317	0.90647	0.318763	0.696649
0.497	125.413	22.716	0.017	8.989	-0.186851	0.433679	0.98036	0.442816	0.115886
0.29	272.222	42.564	2.413	3.888	-0.397002	0.316448	0.394297	0.610941	0.625409
0.621	226.997	34.771	0.996	8.769	-0.549347	0.0288077	0.655196	0.256051	0.548839
0.235	271.585	44.975	3.776	6.744	-0.655092	0.26132	0.231837	0.853535	0.323849
0.686	178.842	25.373	0.558	7.761	-0.62636	0.578596	0.2926	0.809006	0.498523
0.362	227.811	4.109	2.352	0.183	-0.546857	0.564951	0.893861	0.0317011	0.610576
0.557	284.229	51.518	3.831	7.634	-0.713179	0.317392	0.125358	0.627327	0.72735
0.2	155.377	12.261	0.047	1.992	-0.608585	0.940217	0.235858	0.621784	0.937324
0.774	236.113	4.328	1.679	5.273	-0.735934	0.207623	0.310935	0.0846667	0.570402
0.31	19.81	41.254	0.976	5.594	-0.47333	0.0172947	0.484299	0.59556	0.422196
0.233	214.5	1.997	1.728	6.256	-0.692198	0.840499	0.249076	0.455425	0.777635
0.208	35.042	23.253	2.68	0.278	-0.844356	0.78997	0.87985	0.519356	0.504523
0.543	146.065	27.467	2.432	4.395	-0.145575	0.459507	0.519538	0.0979461	0.991355
0.594	180.881	24.839	3.041	4.392	0.0130894	0.218162	0.92511	0.797859	0.239208
0.459	269.889	23.677	3.64	3.739	-0.363103	0.0946872	0.453111	0.742944	0.841961
0.589	188.242	17.82	2	5.019	-0.237685	0.911861	0.263543	0.0405338	0.19937
0.721	309.763	40.29	1.526	6.579	-0.0833168	0.837636	0.318854	0.932268	0.668871
0.654	141.576	1.041	1.096	8.03	-0.31199	0.983253	0.180547	0.539275	0.0162287
0.31	96.978	38.325	2.222	6.259	-0.198182	0.243046	0.142688	0.560687	0.869708
0.678	312.928	23.232	2.997	1.091	-0.746144	0.989985	0.737979	0.895993	0.535072
0.405	99.713	26.479	2.312	5.316	-0.363788	0.831636	0.148171	0.55228	0.874855
0.594	122.169	7.958	1.522	1.858	-0.753117	0.02497	0.528615	0.751777	0.606677
0.506	6.803	43.755	0.402	7.506	-0.42838	0.752873	0.822468	0.665613	0.742
0.681	253.991	1.432	2.068	5.4	-0.612477	0.913171	0.0482091	0.650262	0.490756
0.589	56.115	48.439	1.988	6.879	-0.781538	0.541346	0.612525	0.417658	0.380317
0.681	44.138	40.177	1.464	4.426	-0.507448	0.562514	0.701552	0.0300564	0.893099
0.502	265.763	14.582	0.023	1.774	-0.0690286	0.0173252	0.232964	0.132485	0.39646
0.491	243.66	20.832	0.347	1.003	-0.220097	0.400602	0.439984	0.331707	0.630221
0.676	81.492	3.714	2.263	2.258	-0.247553	0.302407	0.611398	0.118718	0.57025
0.593	168.697	17.203	1.682	4.684	-0.108375	0.967141	0.00282745	0.245543	0.906227
0.182	23.299	3.606	2.367	2.193	-0.111364	0.969548	0.45975	0.969669	0.950116
0.18	304.519	38.335	0.667	3.922	-0.55162	0.623703	0.8006	0.0662399	0.232812
0.342	147.722	20.369	3.519	3.996	-0.776308	0.312154	0.457375	0.994279	0.57826
0.693	300.598	9.257	3.332	0.775	-0.556351	0.376206	0.42777	0.18408	0.951669
0.611	222.253	1.342	2.853	4.233	-0.392395	0.727898	0.0737629	0.758782	0.831819
0.698	230.3	35.71	2.753	7.136	-0.210634	0.837819	0.775564	0.699024	0.412054
0.702	233.349	1.495	0.42	7.025	-0.482171	0.255137	0.00505084	0.767219	0.405323
0.208	16.34	45.97	0.389	7.587	-0.742284	0.314925	0.800265	0.161511	0.736578
0.579	224.37	39.269	2.669	5.857	-0.567246	0.202141	0.244355	0.264549	0.897363
0.493	114.21	8.142	1.583	4.609	-0.538234	0.00380209	0.893373	0.426125	0.248376
0.394	223.851	37.375	2.739	5.714	-0.0329502	0.925141	0.771696	0.156546	0.0466253
0.367	288.17	26.705	0.632	6.749	-0.399462	0.330002	0.889566	0.651693	0.492431
0.139	205.081	41.277	0.345	5.921	-0.816028	0.724944	0.871901	0.0665445	0.561996
0.752	270.762	18.781	3.523	6.501	-0.304176	0.406206	0.694273	0.408521	0.906074

## Sheet: 2013
Innovation	DIF	rgdp	fdi	open	SA	ROA	Lev	PPE	Indep
0.725	0.025485	52.243	3.326	5.413	-0.697085	0.882987	0.53099	0.234121	0.498523
0.597	0.154406	11.107	1.272	4.559	-0.579355	0.168303	0.523924	0.597571	0.746142
0.281	0.16557	14.111	3.534	2.334	-0.103644	0.29458	0.853291	0.512076	0.191298
0.419	0.279946	17.859	3.424	4.181	-0.246681	0.698963	0.529772	0.499893	0.113936
0.541	0.125374	32.627	0.718	1.253	-0.191832	0.4797	0.92977	0.917465	0.458624
0.703	0.214588	9.074	3.626	5.395	-0.99723	0.253797	0.346875	0.960684	0.948166
0.273	0.015164	12.793	1.408	1.935	-0.0378686	0.438004	0.272072	0.408551	0.967416
0.677	0.202238	30.895	2.426	4.934	-0.137792	0.225502	0.603936	0.643774	0.618221
0.744	0.048891	5.719	3.573	1.219	-0.845538	0.0343205	0.412389	0.989101	0.856581
0.508	0.317084	40.864	0.545	5.429	-0.850301	0.721928	0.419912	0.870409	0.123074
0.532	0.04403	48.163	2.127	0.759	-0.93133	0.345626	0.868459	0.850642	0.346966
0.682	0.203718	4.98	2.025	6.27	-0.854846	0.725827	0.916917	0.0716918	0.773767
0.245	0.021702	16.582	1.476	1.482	-0.756354	0.63948	0.223431	0.115063	0.480157
0.461	0.063535	6.02	3.12	7.973	0.0097586	0.87449	0.873028	0.841108	0.0024315
0.775	0.129432	25.745	0.104	8.754	-0.899578	0.966806	0.324672	0.214811	0.986025
0.362	0.270125	5.739	3.483	6.678	-0.249078	0.875008	0.484695	0.644079	0.270335
0.4	0.109936	17.924	0.485	0.307	-0.706112	0.38781	0.626901	0.902724	0.270975
0.48	0.309625	48.408	0.3	4.638	-0.314698	0.537478	0.263208	0.1182	0.136597
0.555	0.162904	11.754	1.323	3.905	-0.391306	0.812296	0.644445	0.879546	0.521244
0.233	0.256481	11.567	2.797	5.399	-0.480397	0.43374	0.0562499	0.0205537	0.421435
0.547	0.071837	47.252	3.547	1.298	-0.528148	0.485	0.532056	0.0434882	0.954349
0.22	0.11715	4.886	0.765	3.79	-0.215272	0.18606	0.190171	0.794996	0.514513
0.489	0.080463	37.629	2.424	0.817	-0.86627	0.0712654	0.79262	0.367495	0.177867
0.674	0.157954	2.853	1.849	1.553	-0.635294	0.373343	0.741056	0.767127	0.795879
0.253	0.030582	18.815	0.697	3.278	-0.214992	0.384277	0.113327	0.413821	0.668811
0.469	0.235829	9.576	3.009	6.5	-0.307569	0.0712654	0.930197	0.951243	0.191451
0.707	0.217029	43.867	3.729	8.272	-0.228128	0.735847	0.313006	0.452867	0.403435
0.553	0.050126	4.523	2.584	2.259	-0.101278	0.00620823	0.640942	0.500655	0.839768
0.307	0.211834	26.914	2.425	0.251	-0.378419	0.905343	0.435872	0.221573	0.58024
0.57	0.076679	41.342	1.833	7.835	-0.903438	0.344682	0.063651	0.766092	0.906805
0.318	0.309076	24.504	1.851	3.366	-0.79016	0.737949	0.950116	0.299605	0.493406
0.522	0.230702	3.947	0.751	8.778	-0.0424757	0.104769	0.463862	0.99568	0.500137
0.638	0.07712	15.417	1.062	0.973	-0.245125	0.367007	0.0873165	0.117134	0.515244
0.555	0.030798	46.851	2.399	4.098	-0.75623	0.185176	0.0849713	0.646698	0.721624
0.728	0.126354	35.786	2.014	8.172	-0.161668	0.0619454	0.286722	0.578596	0.213075
0.544	0.006754	11.073	1.501	0.647	-0.0120939	0.0321275	0.155694	0.325159	0.848753
0.73	0.235574	28.241	1.641	8.259	-0.0412616	0.699999	0.791767	0.323971	0.583195
0.307	0.270723	17.736	3.4	0.519	-0.999844	0.917831	0.044341	0.355038	0.630739
0.517	0.056576	24.323	3.438	7.638	-0.213996	0.869647	0.351931	0.598119	0.421252
0.205	0.156161	23.798	0.058	7.221	-0.507884	0.860906	0.521823	0.969304	0.713735
0.703	0.078149	1.711	3.19	4.599	-0.848963	0.585753	0.0491533	0.763411	0.801757
0.584	0.179822	10.29	1.548	0.01	-0.351741	0.150424	0.163369	0.130657	0.196202
0.175	0.127491	39.814	1.785	7.622	-0.433205	0.638688	0.260711	0.424694	0.699938
0.377	0.120345	6.265	3.788	8.799	-0.345827	0.507843	0.857038	0.958187	0.297534
0.262	0.297805	48.398	2.473	4.556	-0.627667	0.570981	0.74136	0.181369	0.722751
0.782	0.145928	16.514	2.074	4.534	-0.801242	0.88046	0.462918	0.815433	0.167146
0.521	0.286709	45.168	0.609	8.812	-0.618422	0.271676	0.829717	0.00986312	0.976248
0.625	0.095528	14.352	0.28	6.754	-0.677723	0.844763	0.567204	0.982614	0.802458
0.764	0.028112	34.244	1.469	7.576	-0.903936	0.198669	0.777757	0.265219	0.0558844
0.211	0.229144	46.158	2.54	0.416	-0.672804	0.641642	0.388845	0.984259	0.10952
0.231	0.102506	48.236	2.482	0.998	-0.653722	0.228609	0.210913	0.312976	0.149876
0.583	0.043383	45.76	1.796	4.849	-0.448427	0.837119	0.791067	0.526787	0.0645343
0.525	0.012116	34.951	1.843	4.277	-0.382247	0.128647	0.704994	0.778397	0.29059
0.345	0.009626	10.414	0.286	5.467	-0.405999	0.610911	0.433679	0.0638033	0.0278939
0.145	0.063643	33.129	2.608	3.436	-0.891391	0.651846	0.503609	0.43176	0.709319
0.332	0.007087	14.067	1.253	0.407	-0.218167	0.660861	0.0339854	0.987122	0.163247
0.217	0.249071	49.214	2.431	8.718	-0.180408	0.266437	0.338773	0.683186	0.329514
0.631	0.227527	32.028	2.368	1.097	0.0181323	0.742974	0.764538	0.453415	0.989132
0.431	0.071984	44.079	1.917	5.767	-0.055114	0.492705	0.393871	0.721289	0.373008
0.275	0.177058	7.521	0.953	5.303	-0.165808	0.8292	0.779676	0.806935	0.0612753
0.729	0.319055	24.438	2.287	1.209	-0.00238166	0.885881	0.385587	0.261533	0.106596
0.149	0.243239	30.062	3.409	3.192	-0.0767486	0.893099	0.848692	0.663633	0.756102
0.224	0.196583	5.931	0.69	1.908	-0.32083	0.630343	0.768559	0.922552	0.697684
0.703	0.27482	12.24	3.244	1.003	-0.0184753	0.321169	0.133886	0.591266	0.220263
0.697	0.147427	4.368	2.162	4.169	-0.771981	0.758081	0.0725141	0.241766	0.212588
0.276	0.280857	52.599	2.848	2.374	-0.154197	0.941953	0.0773264	0.43112	0.399627
0.631	0.246473	5.446	1.296	8.412	-0.163723	0.00438078	0.348824	0.287331	0.715624
0.259	0.232261	3	0.857	5.025	0.0167626	0.69872	0.428318	0.237533	0.230528
0.547	0.094881	22.437	3.104	8.909	-0.17991	0.269909	0.764904	0.925323	0.522889
0.686	0.234564	46.495	3.853	8.869	-0.475416	0.920267	0.385556	0.843301	0.930044
0.75	0.019183	34.08	0.391	0.445	-0.94926	0.729817	0.306123	0.696923	0.552737
0.564	0.128785	5.549	2.739	4.884	-0.226665	0.243076	0.862276	0.0584428	0.432857
0.289	0.061967	27.535	2.771	3.64	-0.748385	0.551062	0.602078	0.315443	0.821281
0.574	0.146898	7.155	3.633	6.687	-0.219008	0.135561	0.8878	0.471202	0.926999
0.476	0.315095	22.578	3	8.743	-0.71626	0.237502	0.893739	0.798833	0.0561585
0.769	0.078933	26.021	1.914	1.731	-0.0173235	0.0677628	0.122282	0.906501	0.546219
0.485	0.027102	49.348	3.567	5.764	-0.545114	0.604484	0.111226	0.230071	0.425669
0.666	0.240876	45.969	2.309	6.059	-0.730766	0.291047	0.497761	0.484147	0.157186
0.384	0.150985	16.508	0.262	5.134	-0.110835	0.381262	0.0746157	0.12353	0.416044
0.244	0.281132	34.731	2.232	3.081	-0.197715	0.25133	0.998178	0.306976	0.291503
0.709	0.100811	41.468	2.34	6.144	-0.430933	0.425334	0.835108	0.438552	0.80791
0.516	0.154926	45.614	1.507	8.066	-0.993494	0.620261	0.548108	0.782539	0.198212
0.235	0.219675	50.293	1.136	5.172	-0.0382421	0.576342	0.133185	0.207319	0.797311
0.242	0.314428	6.012	2.829	3.112	-0.920435	0.959954	0.0284117	0.566565	0.0154064
0.413	0.267057	33.695	2.757	6.21	-0.0134635	0.127703	0.96568	0.782234	0.229431
0.158	0.080374	31.801	0.521	5.601	-0.458544	0.00767019	0.424298	0.122464	0.0722096
0.552	0.320613	46.207	1.953	6.217	-0.691575	0.918288	0.315017	0.724974	0.959344
0.224	0.142037	42.255	3.122	2.917	-0.354418	0.57625	0.100322	0.914145	0.315961
0.392	0.142683	31.691	0.789	0.027	-0.890364	0.0692857	0.957974	0.301433	0.353058
0.645	0.238446	30.138	3.665	1.284	-0.408863	0.107845	0.184202	0.232781	0.861637
0.438	0.166011	38.285	3.436	4.303	-0.905244	0.311636	0.444552	0.612434	0.881861
0.285	0.302539	53.491	0.494	7.338	-0.577581	0.814154	0.0953572	0.6195	0.670455
0.736	0.210403	30.279	3.738	8.107	-0.574842	0.976248	0.161876	0.354033	0.878815
0.271	0.112043	6.363	0.346	9.036	-0.634142	0.479731	0.183988	0.949507	0.344987
0.609	0.280426	40.041	1.483	4.456	-0.351181	0.586758	0.550971	0.187735	0.390551
0.199	0.214814	28.317	1.026	4.451	-0.860262	0.855484	0.503213	0.116099	0.0590824
0.541	0.038903	2.797	2.356	5.835	-0.787234	0.0757122	0.439801	0.748365	0.167481
0.36	0.292717	37.479	0.957	1.424	-0.94954	0.707674	0.703745	0.340692	0.606647
0.291	0.193534	15.028	3.48	8.519	-0.466202	0.636526	0.493802	0.277645	0.778884
0.755	0.106858	49.272	0.016	3.238	-0.876107	0.468796	0.0533564	0.127916	0.582829
0.439	0.084148	20.67	2.782	1.451	-0.244969	0.203024	0.802397	0.865749	0.854632
0.657	0.007391	39.227	1.348	0.979	-0.257421	0.526148	0.575276	0.819331	0.676516
0.167	0.279466	11.575	0.29	6.256	-0.508101	0.533092	0.586819	0.346327	0.441811
0.464	0.034571	27.846	2.797	5.873	-0.165466	0.13413	0.330915	0.796062	0.103002
0.313	0.016105	47.421	3.141	4.583	-0.734813	0.943902	0.0283508	0.783513	0.494076
0.779	0.251315	45.975	1.426	9.05	-0.644104	0.942471	0.79993	0.285869	0.147866
0.691	0.266939	19.205	3.561	0.11	-0.94954	0.654648	0.225624	0.616332	0.489599
0.381	0.216	9.262	0.141	8.68	-0.0673476	0.169765	0.412359	0.805534	0.849241
0.361	0.165051	38.55	2.224	1.401	-0.679777	0.755584	0.282244	0.401485	0.165897
0.649	0.131725	50.275	0.819	7.461	-0.0305533	0.369444	0.182222	0.237076	0.799047
0.209	0.131353	32.326	1.33	6.042	-0.406621	0.812143	0.507599	0.197116	0.381444
0.49	0.322358	14.583	3.507	0.79	-0.565005	0.856855	0.483264	0.504036	0.062981
0.449	0.316202	50.64	2.268	1.456	-0.904497	0.0854281	0.752112	0.564981	0.109946
0.271	0.202787	26.901	0.662	4.306	-0.249514	0.738375	0.943781	0.900866	0.231167
0.234	0.247267	37.77	3.304	5.254	-0.351585	0.374043	0.863434	0.203908	0.545397
0.37	0.024309	5.132	0.379	8.245	-0.301343	0.568331	0.466055	0.030757	0.60153
0.749	0.198778	36.506	0.649	3.752	-0.891827	0.497761	0.269269	0.195349	0.349829
0.139	0.075091	50.207	0.063	7.278	-0.807997	0.6375	0.364754	0.362804	0.475984
0.433	0.088657	40.57	1.791	2.217	-0.746673	0.387109	0.679044	0.88847	0.0079443
0.478	0.040648	50.453	0.568	4.446	-0.369391	0.883566	0.643774	0.439039	0.583469
0.554	0.073464	37.365	1.962	2.689	-0.0336662	0.806509	0.926176	0.406907	0.318397
0.698	0.226321	15.933	0.862	7.001	-0.107068	0.427009	0.389972	0.679197	0.635521
0.319	0.063829	3.661	0.345	6.379	-0.847811	0.707187	0.917283	0.765696	0.0118733
0.684	0.206796	12.047	2.834	3.184	-0.753615	0.725187	0.287757	0.827159	0.998726
0.186	0.304381	24.611	2.856	1.757	-0.529643	0.193948	0.715959	0.63945	0.479791
0.233	0.113818	42.975	1.516	1.903	-0.898893	0.367647	0.268325	0.017447	0.499924
0.525	0.312272	27.979	1.733	0.378	-0.556227	0.123744	0.749584	0.730578	0.648008
0.734	0.233633	43.805	2.556	7.033	-0.227755	0.475741	0.277554	0.45905	0.344103
0.315	0.246552	49.089	0.392	7.511	-0.936124	0.331616	0.144363	0.779249	0.956938
0.537	0.267517	5.645	1.45	8.204	-0.951501	0.745472	0.170831	0.765269	0.173115
0.672	0.086814	12.292	3.068	8.459	-0.245996	0.476959	0.175856	0.190841	0.480827
0.59	0.316585	1.683	1	6.962	-0.824682	0.106474	0.730517	0.88515	0.237106
0.392	0.152632	3.526	3.296	8.727	-0.479245	0.514909	0.857464	0.285656	0.159409
0.43	0.14287	14.379	0.564	3.228	-0.382528	0.998665	0.816164	0.672953	0.696649
0.238	0.220234	20.779	1.634	3.804	-0.565814	0.794143	0.648252	0.185725	0.166445
0.163	0.199464	18.092	1.847	2.225	-0.143738	0.300214	0.627571	0.0789711	0.0517117
0.159	0.006509	27.249	0.425	5.858	-0.0748497	0.781838	0.27728	0.31194	0.397191
0.634	0.054361	30.228	3.664	4.867	-0.512117	0.840195	0.102423	0.962481	0.681359
0.745	0.094753	14.329	1.377	9.251	-0.142617	0.408734	0.70472	0.516615	0.0821996
0.249	0.276623	15.352	1.847	4.934	-0.151956	0.579875	0.433009	0.546067	0.536107
0.16	0.272007	10.272	0.853	3.097	-0.788324	0.0418435	0.209664	0.835961	0.520391
0.721	0.254226	6.865	2.918	3.94	-0.195599	0.382693	0.717116	0.464075	0.923191
0.184	0.285592	14.488	0.41	0.469	-0.846037	0.0828697	0.5849	0.870043	0.95042
0.32	0.126138	42.481	3.698	7.611	-0.443509	0.431364	0.722294	0.466573	0.444369
0.699	0.070279	21.429	3.434	0.404	-0.977649	0.192517	0.482045	0.784914	0.535041
0.708	0.016801	18.204	2.138	7.812	-0.186789	0.263087	0.780529	0.731127	0.0367875
0.559	0.048597	45.432	3.551	3.091	-0.18103	0.136323	0.857891	0.942105	0.470167
0.138	0.305685	5.119	0.146	7.764	-0.534374	0.426339	0.809676	0.806204	0.154323
0.319	0.022496	11.546	2.54	8.896	0.0071749	0.256386	0.565103	0.15612	0.230741
0.223	0.07071	15.307	1.963	4.613	-0.0724216	0.769442	0.457771	0.176648	0.0695902
0.141	0.180832	21.361	1.642	2.146	-0.867204	0.571012	0.0519249	0.56358	0.92712
0.196	0.234643	36.501	3.706	2.961	-0.576616	0.350895	0.370023	0.450674	0.295219
0.337	0.132451	32.95	3.582	6.596	-0.494747	0.497609	0.196567	0.141896	0.802549
0.762	0.319505	49.503	2.034	4.586	-0.368208	0.967598	0.586484	0.186425	0.139216
0.33	0.103006	38.361	0.263	8.995	-0.85276	0.197938	0.268234	0.822347	0.835108
0.224	0.242121	26.239	1.524	4.157	-0.589099	0.328387	0.0625546	0.322783	0.375566
0.407	0.266714	15.791	0.664	6.089	-0.946303	0.550666	0.00498993	0.260041	0.484573
0.721	0.046951	22.036	0.959	4.917	-0.437439	0.821981	0.306397	0.253401	0.0513462
0.651	0.013684	18.388	0.993	5.953	-0.961556	0.753909	0.8186	0.196354	0.549965
0.428	0.283376	32.094	2.422	8.527	-0.849056	0.944055	0.158648	0.51296	0.404714
0.663	0.030866	24.197	1.887	2.923	-0.939454	0.543326	0.137449	0.474766	0.163887
0.319	0.255824	9.315	0.011	6.811	-0.742626	0.322418	0.6774	0.0986467	0.923557
0.181	0.176048	12.942	2.403	2.7	-0.560803	0.0402292	0.845251	0.666343	0.897455
0.19	0.192495	38.502	1.609	7.329	-0.481175	0.375901	0.167481	0.404013	0.518807
0.57	0.139204	32.808	0.633	4.103	-0.711124	0.223187	0.883353	0.323362	0.0121779
0.312	0.241171	11.949	2.928	5.246	-0.0904141	0.606799	0.312976	0.793991	0.818905
0.199	0.157719	8	1.111	7.994	-0.0881417	0.0314879	0.942654	0.854418	0.802641
0.184	0.076228	44.559	3.07	7.098	-0.96912	0.507386	0.457862	0.792041	0.606434
0.357	0.149309	40.627	1.477	7.339	-0.170758	0.0804635	0.303991	0.0391023	0.10955
0.641	0.251472	17.516	2.321	6.087	-0.461315	0.0938344	0.994127	0.894866	0.35988
0.579	0.040766	7.493	2.196	2.639	-0.205809	0.0143404	0.787138	0.140983	0.907993
0.705	0.256804	5.876	2.329	0.795	-0.405376	0.0662094	0.885942	0.0189699	0.932298
0.335	0.119061	39.982	2.948	0.783	-0.213093	0.474918	0.844672	0.675785	0.0701385
0.332	0.090617	20.779	2.948	0.245	-0.903843	0.595895	0.309077	0.556971	0.358022
0.193	0.320201	32.35	0.009	4.261	-0.100064	0.704141	0.758691	0.785554	0.204913
0.24	0.01089	29.672	0.107	6.107	-0.505393	0.737005	0.420917	0.085489	0.765117
0.749	0.093901	21.225	3.318	2.069	-0.419042	0.762254	0.976096	0.240609	0.66412
0.261	0.054047	42.737	2.884	5.139	-0.224393	0.457558	0.261076	0.663115	0.441628
0.27	0.259833	16.893	0.417	4.289	0.00552507	0.377759	0.568758	0.0672145	0.649622
0.588	0.293913	29.291	3.609	5.677	-0.980731	0.300123	0.762985	0.787717	0.997325
0.669	0.164257	8.181	1.102	2.674	0.00216315	0.417201	0.808336	0.804895	0.449151
0.447	0.154181	4.383	2.162	1.271	-0.153201	0.668597	0.906074	0.951913	0.677613
0.37	0.095381	35.148	3.081	6.583	-0.194198	0.986512	0.881921	0.389637	0.800813
0.674	0.061359	33.038	1.066	8.295	-0.237747	0.740416	0.978837	0.83989	0.776721
0.524	0.139674	39.848	2.434	3.088	-0.153699	0.156181	0.718426	0.644841	0.386378
0.582	0.174627	26.869	2.35	3.818	-0.15703	0.996655	0.976492	0.142414	0.199187
0.744	0.10924	43.323	3.209	3.653	-0.710657	0.296529	0.945669	0.42378	0.435415
0.174	0.048225	35.279	1.328	1.026	-0.457299	0.387871	0.12149	0.993244	0.126424
0.331	0.29508	40.338	3.126	4.81	-0.449953	0.0659658	0.976279	0.354215	0.472055
0.589	0.04106	6.329	1.035	4.453	-0.0593786	0.111774	0.500959	0.0511939	0.823748
0.721	0.039639	48.312	0.865	8.812	-0.923485	0.995863	0.212223	0.222456	0.174455
0.241	0.085265	1.382	0.641	2.052	-0.320301	0.0305133	0.848266	0.168607	0.568423
0.16	0.30842	22.855	0.043	5.764	-0.613722	0.726436	0.372277	0.973294	0.361312
0.283	0.15767	42.701	2.571	4.778	-0.618453	0.701644	0.430146	0.726741	0.690374
0.469	0.199112	47.597	0.085	7.991	-0.268783	0.839007	0.958157	0.347423	0.110677
0.567	0.280113	28.097	3.139	2.704	-0.975969	0.045072	0.064047	0.571408	0.757442
0.676	0.093509	39.387	3.442	4.055	-0.354667	0.341423	0.83322	0.121246	0.989985
0.711	0.233692	40.439	2.75	6.213	-0.883952	0.613743	0.266406	0.574331	0.871749
0.272	0.05687	14.009	1.317	5.084	-0.431556	0.755797	0.924227	0.995741	0.432308
0.663	0.171491	51.225	3.498	8.477	-0.35722	0.521731	0.523589	0.830083	0.0985553
0.653	0.28964	3.719	0.733	1.09	-0.480428	0.851464	0.0617322	0.105347	0.208111
0.437	0.10283	7.438	3.48	1.796	-0.843079	0.964553	0.683643	0.472878	0.0099545
0.158	0.156484	13.162	0.309	6.064	-0.84999	0.984076	0.925141	0.1288	0.0508589
0.732	0.082286	3.738	0.384	4.539	-0.419976	0.390856	0.476807	0.113114	0.3692
0.231	0.009293	19.196	1.512	8.982	-0.9421	0.0743111	0.144455	0.0613667	0.390125
0.317	0.096704	6.474	3.57	1.415	-0.0164208	0.276092	0.158831	0.905617	0.928095
0.464	0.232761	37.605	0.825	4.615	-0.250354	0.196415	0.483203	0.583073	0.218893
0.372	0.064221	28.265	3.184	9.219	-0.370854	0.541833	0.280874	0.249624	0.354642
0.387	0.20463	13.013	2.415	6.977	-0.112951	0.812143	0.191481	0.0704735	0.0761386
0.363	0.299853	12.682	2.381	6.281	-0.514421	0.588799	0.586179	0.0887175	0.276061
0.384	0.041726	16.749	0.286	8.962	-0.100469	0.614992	0.448238	0.214598	0.163643
0.769	0.017595	3.188	0.305	3.966	-0.459758	0.953771	0.0296909	0.864195	0.463893
0.302	0.297305	50.923	1.669	9.231	-0.113605	0.995832	0.952156	0.28596	0.584017
0.305	0.10133	10.196	1.059	1.205	-0.114726	0.600068	0.914359	0.0843012	0.132394
0.227	0.26395	10.842	2.011	5.984	-0.259506	0.152221	0.627145	0.00803568	0.704964
0.249	0.233163	1.44	2.04	5.104	-0.622593	0.820123	0.177867	0.499497	0.359393
0.467	0.286562	28.084	2.18	3.471	-0.04618	0.79591	0.448908	0.0599657	0.644932
0.328	0.261313	51.204	3.371	0.872	-0.191552	0.779249	0.764691	0.936989	0.643957
0.569	0.038688	40.47	1.605	4.135	-0.0526859	0.519538	0.40779	0.209299	0.886886
0.452	0.158072	39.702	2.788	1.055	-0.189653	0.669724	0.168303	0.733289	0.578809
0.362	0.155563	3.857	1.861	6.224	-0.311367	0.751442	0.588951	0.0642906	0.0212238
0.723	0.235809	27.145	0.848	5.696	-0.797444	0.498218	0.0566458	0.798651	0.649592
0.167	0.051469	37.126	1.142	4.98	-0.148843	0.366155	0.380713	0.450248	0.597449
0.749	0.093254	47.697	2.655	1.853	-0.285841	0.495233	0.053996	0.314895	0.164709
0.457	0.118875	35.393	2.647	3.395	-0.891049	0.896541	0.802062	0.41909	0.13017
0.142	0.043706	42.014	2.161	5.3	-0.58776	0.152191	0.629764	0.0453156	0.300062
0.627	0.024338	2.698	2.558	7.804	-0.108811	0.39384	0.966806	0.871444	0.194527
0.741	0.091156	6.213	2.668	7.947	-0.85743	0.876165	0.123865	0.280143	0.282397
0.595	0.275927	35.342	2.164	3.36	-0.449579	0.885272	0.660313	0.817626	0.675663
0.207	0.061859	23.837	2.66	5.597	-0.40908	0.286508	0.879211	0.4038	0.683674
0.378	0.173706	14.946	3.042	8.242	-0.24307	0.487589	0.047204	0.251056	0.131449
0.714	0.118679	16.87	1.729	6.211	-0.0719236	0.109337	0.528402	0.0839662	0.851677
0.65	0.322809	46.479	3.361	8.399	-0.557316	0.116282	0.501751	0.651023	0.271889
0.725	0.323946	47.652	0.321	4.521	-0.701879	0.72336	0.371698	0.0864028	0.458014
0.751	0.302725	7.681	1.707	2.782	-0.606624	0.83852	0.572961	0.121398	0.58289
0.542	0.250913	40.128	2.161	3.897	-0.266199	0.32193	0.905435	0.719339	0.172384
0.663	0.135362	26.697	2.209	1.997	-0.468817	0.851738	0.058321	0.131053	0.0612753
0.325	0.095988	6.017	0.329	3.52	-0.71763	0.686476	0.469162	0.901841	0.465811
0.277	0.311899	23.381	1.748	6.381	-0.669038	0.0723619	0.2107	0.901902	0.0723314
0.458	0.14286	19.116	1.788	4.714	-0.648306	0.609967	0.00584274	0.849819	0.538513
0.553	0.270174	14.467	0.376	7.843	-0.0193158	0.35784	0.0774178	0.414887	0.346114
0.293	0.267831	47.37	2.642	7.633	-0.922209	0.921943	0.960502	0.395759	0.366611
0.646	0.291394	18.442	1.939	2.461	-0.648181	0.364571	0.948623	0.0275894	0.0882911
0.313	0.077473	19.733	2.568	2.588	-0.309032	0.157277	0.309565	0.92642	0.877627
0.482	0.305656	33.358	2.94	3.232	-0.152703	0.0117515	0.949842	0.735726	0.214294
0.678	0.019192	47.053	3.516	8.66	-0.264518	0.828956	0.685349	0.957791	0.258518
0.447	0.12457	24.841	0.246	8.451	-0.905462	0.578748	0.737919	0.0581078	0.717603
0.74	0.268056	43.954	2.152	8.427	-0.928964	0.356134	0.664912	0.318367	0.368744
0.667	0.172324	22.374	1.775	1.978	-0.283538	0.436298	0.33923	0.523742	0.159135
0.594	0.256265	8.59	1.472	6.106	-0.902816	0.580545	0.153805	0.963943	0.30393
0.765	0.299177	13.603	3.431	0.21	-0.390746	0.383546	0.10483	0.818326	0.271401
0.275	0.070827	48.324	2.23	0.221	-0.0956749	0.940034	0.904673	0.431851	0.0641383
0.438	0.146222	52.25	1.144	6.191	-0.366963	0.626688	0.792285	0.528676	0.707096
0.181	0.138528	31.263	0.104	4.858	-0.847406	0.250294	0.174242	0.889627	0.355342
0.696	0.322769	51.703	3.669	8.131	-0.73528	0.377393	0.778275	0.521	0.898886
0.213	0.209237	36.713	0.038	6.26	-0.318029	0.108302	0.47367	0.842662	0.519021
0.49	0.158013	0.762	1.213	3.142	-0.759094	0.0712045	0.382023	0.948623	0.0474781
0.673	0.1552	44.55	2.059	7.232	-0.372317	0.935222	0.480979	0.440288	0.579113
0.412	0.292914	44.76	0.947	7.894	-0.660384	0.217309	0.325403	0.881769	0.228944
0.314	0.030631	16.885	0.768	8.111	-0.172159	0.639206	0.0507066	0.41909	0.419242
0.391	0.194132	7.898	3.761	2.868	-0.601115	0.872266	0.317849	0.556849	0.644292
0.696	0.319486	13.739	2.036	3.157	-0.614998	0.888287	0.358083	0.672222	0.0830829
0.779	0.091783	28.377	1.406	1.99	-0.560429	0.739502	0.759817	0.257696	0.976066
0.354	0.283886	8.106	1.789	2.753	-0.825242	0.0343205	0.17607	0.440532	0.199126
0.458	0.194328	35.354	2.106	5.704	-0.0506003	0.884632	0.579266	0.818448	0.87781
0.699	0.195073	21.75	0.133	3.929	-0.835328	0.633419	0.261076	0.125236	0.534524
0.432	0.149603	35.339	0.92	7.59	-0.907921	0.0922201	0.18277	0.758142	0.585936
0.287	0.226742	48.456	1.874	3.096	-0.492693	0.62349	0.877475	0.730456	0.669298
0.695	0.258343	10.348	0.214	6.507	-0.972544	0.826702	0.539427	0.027163	0.658577
0.751	0.24318	29.987	0.953	2.916	-0.294837	0.0960578	0.444735	0.935496	0.795727
0.545	0.173784	24.232	3.717	4.28	-0.0589428	0.846591	0.393353	0.385404	0.841261
0.501	0.193868	17.875	1.784	1.483	-0.894193	0.707522	0.297625	0.778853	0.64615
0.755	0.208423	44.914	3.724	8.086	-0.193669	0.412907	0.587185	0.416105	0.0549402
0.398	0.284562	49.039	0.495	1.249	-0.00605487	0.724091	0.588799	0.976126	0.541772
0.18	0.109358	10.333	0.422	1.681	-0.607371	0.141104	0.526026	0.145551	0.501477
0.726	0.040462	21.039	3.072	8.734	-0.304176	0.670882	0.308285	0.865261	0.569915
0.72	0.284121	36.341	0.843	2.456	-0.533191	0.474675	0.754579	0.298478	0.914998
0.616	0.024828	44.744	3.422	0.388	-0.113294	0.622332	0.42177	0.968147	0.884389
0.174	0.048686	35.881	1.65	2.703	-0.285001	0.784671	0.668415	0.181186	0.916643
0.364	0.095557	32.468	2.353	8.132	-0.322947	0.112596	0.147622	0.187339	0.134251

## Sheet: 2014
Innovation	DIF	rgdp	fdi	open	SA	ROA	Lev	PPE	Indep
0.419	0.112543	19.728	1.177	7.43	-0.80367	0.0409297	0.802488	0.209146	0.160293
0.416	0.319515	27.113	3.288	3.097	-0.696742	0.549448	0.912958	0.928674	0.924653
0.658	0.02425	27.299	0.652	8.344	-0.0172613	0.202446	0.89715	0.77998	0.0818341
0.198	0.203317	53.223	0.143	9.181	-0.078305	0.252944	0.267472	0.893099	0.729116
0.778	0.172677	13.234	1.535	0.114	-0.871158	0.389759	0.460847	0.936166	0.408704
0.483	0.213314	12.884	2.54	5.402	-0.743062	0.88183	0.526696	0.699116	0.452958
0.229	0.176137	51.072	2.474	8.723	-0.771514	0.116403	0.644932	0.143541	0.969669
0.293	0.080355	27.564	2.011	2.167	-0.417267	0.287209	0.156912	0.943872	0.335758
0.675	0.04601	39.497	2.037	0.037	-0.685318	0.554443	0.245269	0.0692552	0.603297
0.75	0.251403	39.513	2.588	0.076	-0.438715	0.413333	0.939364	0.388967	0.759482
0.599	0.14976	7.207	3.639	7.399	-0.39501	0.577255	0.58691	0.905465	0.202872
0.256	0.139812	1.9	3.671	2.581	-0.719716	0.159227	0.441994	0.580149	0.365637
0.563	0.158101	46.467	0.652	9.196	-0.0259462	0.412694	0.553742	0.312824	0.895719
0.524	0.276398	51.039	0.518	7.023	-0.212875	0.840773	0.584657	0.112566	0.284985
0.253	0.110691	36.992	3.266	1.214	-0.845009	0.929527	0.724487	0.972015	0.351261
0.284	0.323044	29.872	3.835	3.014	-0.169637	0.299818	0.360429	0.498127	0.508086
0.323	0.173794	5.091	3.393	3.257	-0.963766	0.553712	0.647886	0.794356	0.192151
0.32	0.097047	30.667	0.783	2.826	-0.594515	0.611672	0.658303	0.680141	0.372612
0.692	0.208149	51.946	3.486	2.461	-0.201513	0.792651	0.234426	0.723025	0.555813
0.564	0.010616	24.588	1.735	6.194	-0.936559	0.447811	0.227939	0.15615	0.173542
0.453	0.057693	39.868	1.478	7.986	-0.111675	0.406876	0.274752	0.183227	0.768955
0.328	0.201033	39.95	3.169	7.414	-0.850955	0.0388282	0.751868	0.728385	0.901719
0.499	0.243268	20.62	1.649	6.897	-0.193824	0.185694	0.0889003	0.142749	0.146617
0.493	0.021417	18.476	1.69	1.742	-0.768588	0.772823	0.065844	0.893648	0.115551
0.272	0.058899	0.613	2.493	8.097	-0.00711325	0.362561	0.290437	0.807666	0.912409
0.712	0.235231	25.239	2.406	6.827	-0.41375	0.427374	0.474461	0.837514	0.911435
0.637	0.253707	52.096	1.623	9.006	-0.265576	0.650079	0.684953	0.94043	0.26467
0.237	0.256363	25.501	2.844	4.875	-0.469844	0.00392392	0.224954	0.0677019	0.060453
0.747	0.272183	15.014	1.839	3.611	-0.323383	0.898886	0.289859	0.795179	0.532513
0.295	0.040923	22.798	0.988	7.514	-0.637255	0.207197	0.0764127	0.661805	0.222578
0.413	0.178156	25.907	0.892	2.307	-0.841772	0.384185	0.47236	0.687115	0.493467
0.682	0.102908	44.363	3.629	1.077	-0.0914103	0.544666	0.0131525	0.160018	0.328997
0.525	0.267615	34.894	2.632	5.693	-0.498047	0.710294	0.228609	0.185511	0.788752
0.183	0.162777	41.69	0.119	3.692	-0.865181	0.0478436	0.0751944	0.0524122	0.0613972
0.546	0.136087	29.555	0.843	8.979	-0.210945	0.356378	0.569397	0.92444	0.480766
0.767	0.205179	25.329	2.251	6.534	0.00216315	0.613378	0.315352	0.917435	0.464228
0.479	0.083354	21.902	1.216	0.02	-0.997105	0.824631	0.0485746	0.0573463	0.721715
0.505	0.195446	43.71	1.215	5.06	-0.631621	0.987396	0.881069	0.180151	0.689248
0.465	0.128638	27.589	0.813	2.513	-0.545581	0.437547	0.396551	0.303321	0.562544
0.501	0.189878	21.13	3.461	5.037	-0.0185998	0.356317	0.225015	0.474766	0.853261
0.21	0.182674	5.245	0.143	2.978	-0.122134	0.735543	0.301859	0.657084	0.871079
0.673	0.23723	41.928	2.165	8.251	-0.951128	0.56492	0.426674	0.666161	0.0303305
0.507	0.053626	23.395	0.132	8.409	-0.333313	0.523894	0.296316	0.69674	0.390521
0.265	0.267037	26.388	1.327	8.162	-0.606095	0.974269	0.66214	0.46971	0.356896
0.541	0.064221	13.195	0.515	7.28	-0.0995038	0.523528	0.778275	0.525447	0.9051
0.374	0.281779	47.684	1.505	3.742	-0.204346	0.929466	0.779188	0.704689	0.283524
0.632	0.125335	39.22	3.458	5.887	-0.983222	0.661744	0.160902	0.338499	0.553986
0.211	0.011047	44.21	2.299	8.699	-0.230058	0.85518	0.00678692	0.179329	0.925537
0.573	0.192594	12.539	0.813	7.087	-0.999004	0.980482	0.131297	0.614505	0.244477
0.736	0.247806	46.7	2.413	3.475	-0.0143974	0.980756	0.779615	0.185877	0.562118
0.544	0.022613	8.864	3.485	8.222	-0.799094	0.174273	0.0560367	0.933973	0.209542
0.654	0.313997	43.478	0.4	0.073	-0.0698691	0.689187	0.710994	0.637043	0.23869
0.771	0.193289	16.786	0.4	1.102	-0.300285	0.740477	0.493832	0.420064	0.682242
0.314	0.295403	52.344	2.664	4.987	-0.299538	0.485853	0.658912	0.818539	0.511467
0.554	0.067652	22.238	1.904	0.222	-0.00381359	0.780285	0.844642	0.798773	0.698963
0.187	0.210736	27.314	3.563	7.641	-0.034102	0.599063	0.940491	0.765148	0.313067
0.66	0.227507	20.028	0.12	6.3	-0.11566	0.396582	0.117743	0.102819	0.0212542
0.141	0.274859	45.485	1.056	6.911	-0.937991	0.20406	0.66546	0.266711	0.932877
0.338	0.189702	8.629	0.267	8.619	-0.207241	0.730822	0.81857	0.97168	0.184689
0.782	0.027818	35.32	3.652	8.325	-0.229529	0.265188	0.188313	0.493771	0.141988
0.655	0.096704	23.313	2.021	8.53	-0.106663	0.629673	0.983954	0.612799	0.68212
0.258	0.204855	8.09	2.574	0.915	-0.450575	0.0154978	0.691044	0.258762	0.415222
0.747	0.297109	40.292	2.338	2.402	-0.581005	0.922034	0.314499	0.349129	0.261868
0.513	0.307596	34.92	0.76	8.534	-0.068655	0.0482091	0.896815	0.885515	0.311392
0.475	0.101713	22.585	0.616	3.06	-0.542841	0.336976	0.44373	0.820154	0.346845
0.687	0.304656	19.061	2.638	8.657	-0.976591	0.0439755	0.894379	0.723786	0.948867
0.638	0.06032	25.037	2.01	0.716	-0.653504	0.0299955	0.341545	0.800326	0.593946
0.556	0.2511	1.709	1.349	8.675	-0.977867	0.115794	0.099134	0.268173	0.629429
0.44	0.133519	12.882	2.459	4.961	-0.681022	0.748944	0.824905	0.634028	0.566717
0.194	0.229007	36.134	2.175	5.471	-0.768526	0.781747	0.329057	0.914481	0.565225
0.352	0.123208	22.462	2.253	2.02	-0.767934	0.623338	0.211035	0.305575	0.534371
0.649	0.226507	38.032	0.472	3.863	-0.815219	0.567357	0.023173	0.347667	0.750223
0.683	0.05689	36.974	0.843	6.493	-0.593114	0.564006	0.0753467	0.129317	0.399871
0.666	0.2056	21.758	2.98	3.076	-0.821476	0.22005	0.561174	0.530016	0.946613
0.567	0.176088	5.519	0.577	1.02	-0.936746	0.305971	0.156303	0.0673668	0.748518
0.658	0.203326	34.269	2.719	8.358	-0.240237	0.5609	0.731248	0.34456	0.797737
0.71	0.1122	14.933	0.277	2.148	-0.800308	0.0653262	0.370784	0.669267	0.0292645
0.141	0.190957	36.76	0.362	3.395	-0.74272	0.960319	0.305148	0.838611	0.0659962
0.437	0.082962	36.917	1.908	3.368	-0.355352	0.823961	0.958461	0.643013	0.84324
0.472	0.264704	47.799	3.373	3.359	-0.984934	0.433618	0.743766	0.11287	0.991416
0.779	0.221361	19.188	2.107	2.924	-0.702159	0.247584	0.754579	0.0402901	0.388236
0.346	0.065682	5.158	3.612	3.165	-0.277125	0.358297	0.0394069	0.810407	0.794783
0.482	0.138802	53.268	2.07	8.343	-0.34841	0.206162	0.577956	0.0732451	0.988766
0.401	0.197112	2.61	3.703	8.649	-0.967284	0.828834	0.657084	0.265036	0.273899
0.442	0.134979	42.159	3.503	3.099	-0.358496	0.945547	0.75531	0.560839	0.790275
0.195	0.19674	46.671	0.927	2.198	-0.974039	0.629429	0.63418	0.236071	0.548382
0.619	0.225841	14.357	2.787	8.4	-0.77195	0.873089	0.766609	0.993244	0.546402
0.751	0.13446	43.624	1.175	1.771	-0.877788	0.82457	0.773249	0.300306	0.926999
0.24	0.270134	27.071	2.215	6.262	-0.492257	0.95904	0.012848	0.223888	0.550879
0.453	0.248924	19.667	3.524	0.505	-0.951003	0.989132	0.981274	0.849819	0.892216
0.731	0.04698	34.681	1.395	3.56	-0.804013	0.779523	0.705146	0.777178	0.688273
0.177	0.219215	42.599	1.507	5.627	-0.65973	0.0543919	0.725736	0.725766	0.213106
0.604	0.03708	4.536	1.421	9.051	-0.171411	0.173511	0.897851	0.806021	0.609297
0.671	0.069524	19.61	0.697	1.958	-0.700602	0.771787	0.613683	0.465751	0.181247
0.597	0.205394	34.925	0.732	5.487	-0.267288	0.525356	0.621084	0.645084	0.0310615
0.484	0.294305	13.986	1.058	3.352	-0.51358	0.828194	0.103154	0.186943	0.979264
0.719	0.24912	44.855	3.217	3.06	-0.298262	0.683065	0.153531	0.00785293	0.160079
0.738	0.207316	51.478	2.979	0.461	-0.655185	0.553407	0.329606	0.0890221	0.171927
0.16	0.206012	15.412	1.696	1.427	-0.17717	0.486401	0.416349	0.797463	0.249807
0.764	0.157651	43.64	1.911	1.35	-0.146259	0.272833	0.0710522	0.582768	0.304661
0.441	0.311311	27.723	0.524	4.469	-0.123847	0.926816	0.497518	0.561052	0.271127
0.376	0.108632	37.869	1.311	3.317	-0.295865	0.280417	0.819941	0.0483918	0.657815
0.151	0.213883	11.881	0.794	0.992	-0.697209	0.938907	0.291138	0.540219	0.713583
0.751	0.108466	3.868	0.426	1.207	-0.696058	0.436968	0.00361934	0.203908	0.104586
0.275	0.315467	52.973	2.248	5.214	-0.0160784	0.803889	0.267472	0.372886	0.515214
0.551	0.22342	25.265	0.092	2.973	-0.941011	0.392409	0.298052	0.120881	0.0932557
0.191	0.075581	40.181	1.465	6.357	-0.29655	0.188557	0.369627	0.405262	0.107297
0.144	0.068887	44.147	0.048	6.924	0.00655232	0.43179	0.10352	0.844032	0.768102
0.592	0.021692	9.126	1.137	3.372	-0.759374	0.800235	0.0330413	0.635125	0.591814
0.775	0.282847	53.132	2.174	7.367	-0.579573	0.948897	0.113784	0.654739	0.209329
0.196	0.190653	44.804	3.622	1.071	-0.411509	0.683186	0.325738	0.27932	0.0494578
0.282	0.221842	9.736	0.723	4.094	-0.888994	0.547773	0.0295387	0.938146	0.783696
0.233	0.036228	24.949	0.229	6.594	-0.373811	0.117134	0.22535	0.958644	0.950847
0.142	0.302568	25.632	3.33	3.028	-0.225918	0.75598	0.386896	0.698019	0.649531
0.265	0.308381	51.764	3.359	1.741	-0.0246699	0.155328	0.00681738	0.526696	0.725888
0.693	0.164061	50.271	0.26	0.448	-0.868294	0.383394	0.518381	0.677521	0.357139
0.179	0.056615	2.581	3.456	8.859	-0.15261	0.788204	0.762955	0.49633	0.422471
0.566	0.106182	5.18	1.625	7.447	-0.980607	0.485152	0.630952	0.119419	0.591388
0.364	0.19475	10.453	1.979	8.536	-0.784682	0.729208	0.0574986	0.117957	0.515457
0.763	0.157445	40.23	2.453	8.829	-0.0251057	0.965923	0.0164115	0.138455	0.039285
0.22	0.136038	10.469	1.401	1.023	-0.505082	0.81793	0.67746	0.0636815	0.832763
0.755	0.06875	47.906	2.035	1.544	-0.0531217	0.802184	0.377028	0.731066	0.368408
0.147	0.171892	2.241	2.28	0.63	-0.959844	0.0632855	0.547407	0.746843	0.605916
0.362	0.192986	20.367	1.698	6.469	-0.713334	0.884175	0.293453	0.405049	0.351718
0.728	0.159258	52.849	0.573	6.208	-0.344021	0.294488	0.73335	0.267686	0.641521
0.643	0.159758	53.281	2.433	0.599	-0.632991	0.495599	0.795635	0.42509	0.0976416
0.221	0.014742	35.3	2.827	6.97	-0.888527	0.457283	0.596809	0.966746	0.62748
0.627	0.129294	24.401	0.661	1.62	-0.247522	0.405171	0.0804331	0.699786	0.41446
0.682	0.270164	39.469	3.691	6.038	0.0148015	0.516645	0.0597525	0.633541	0.555935
0.292	0.306489	20.717	3.046	8.159	-0.0032844	0.593672	0.330154	0.28459	0.303625
0.691	0.309792	50.413	2.873	0.335	-0.259942	0.992634	0.996533	0.307676	0.274813
0.682	0.152956	15.192	3.707	0.68	-0.974319	0.601073	0.683339	0.504462	0.565895
0.199	0.012723	10.197	0.923	8.042	-0.897212	0.126302	0.766122	0.727258	0.162455
0.768	0.120757	18.735	2.349	0.202	-0.363944	0.497061	0.310874	0.716263	0.546006
0.227	0.263979	46.613	1.654	6.191	-0.707669	0.651358	0.839586	0.399018	0.928643
0.523	0.004872	44.753	0.215	6.864	-0.323352	0.479731	0.618586	0.682851	0.990381
0.65	0.210119	6.334	3.068	9.106	-0.229685	0.223309	0.581976	0.2806	0.546493
0.65	0.046402	47.333	2.19	8.133	-0.639092	0.0995299	0.588555	0.577134	0.0432445
0.498	0.244023	49.919	0.85	7.64	-0.169544	0.436816	0.141013	0.104159	0.291382
0.674	0.074258	36.511	0.112	0.96	-0.460163	0.10352	0.229248	0.61149	0.345961
0.293	0.204914	14.535	2.967	3.447	-0.998537	0.49831	0.466725	0.313859	0.924105
0.189	0.043442	0.746	0.569	3.447	-0.4747	0.910856	0.158313	0.293361	0.292539
0.539	0.143615	46.113	1.666	0.917	-0.657396	0.504584	0.461578	0.635277	0.995193
0.489	0.23479	46.61	0.679	7.462	-0.150182	0.714223	0.312397	0.300366	0.380348
0.424	0.266459	11.5	0.313	2.963	-0.155162	0.355281	0.243441	0.266346	0.263787
0.333	0.114513	17.246	2.566	4.486	-0.202229	0.193278	0.7773	0.987091	0.70341
0.715	0.252913	25.08	1.458	4.984	-0.588632	0.286904	0.541468	0.688151	0.247431
0.506	0.166952	31.465	0.998	2.155	-0.295616	0.865444	0.747147	0.517802	0.566382
0.637	0.182223	5.064	3.175	5.456	-0.919501	0.0345641	0.220446	0.117408	0.904338
0.269	0.074297	44.359	0.83	6.279	-0.433517	0.0686156	0.602383	0.608901	0.219502
0.203	0.224116	45.551	0.656	0.02	-0.464116	0.613743	0.916156	0.558829	0.434623
0.429	0.253109	31.387	0.971	5.19	-0.0349113	0.539701	0.12018	0.919019	0.72202
0.142	0.306459	46.776	2.479	8.219	-0.382994	0.737401	0.81726	0.511041	0.196324
0.657	0.29805	19.853	2.444	5.737	-0.362854	0.65678	0.802062	0.0508284	0.93644
0.564	0.238328	43.491	1.761	5.765	-0.184392	0.843301	0.548077	0.272437	0.764051
0.722	0.044226	9.605	0.951	4.621	-0.586266	0.275026	0.341667	0.170983	0.635825
0.459	0.258186	5.543	2.547	2.479	-0.801585	0.758691	0.194131	0.884724	0.108241
0.752	0.207453	27.132	3.4	0.974	-0.481611	0.200557	0.19206	0.277127	0.741391
0.621	0.288562	35.425	3.438	6.021	-0.468163	0.982918	0.4444	0.705969	0.881617
0.67	0.129745	44.376	0.651	8.142	-0.865025	0.291717	0.282914	0.0692857	0.691075
0.692	0.257147	32.022	3.614	9.158	-0.685225	0.601865	0.864134	0.591997	0.86386
0.453	0.084422	22.344	2.936	5.541	-0.621411	0.180425	0.849241	0.452776	0.922948
0.366	0.078159	15.7	2.36	4.314	-0.945462	0.815829	0.288762	0.718852	0.497487
0.261	0.234251	7.47	1.807	6.878	-0.0161406	0.617094	0.392165	0.672648	0.493132
0.661	0.289826	18.424	0.12	8.103	-0.843266	0.10955	0.336428	0.0254269	0.568179
0.624	0.0801	29.754	1.42	2.648	-0.0510984	0.449273	0.751137	0.064382	0.806783
0.4	0.267302	39.872	1.969	0.37	-0.249234	0.0257315	0.0630419	0.271858	0.00998495
0.664	0.014625	10.047	1.676	0.826	-0.0723283	0.212192	0.324245	0.427801	0.491487
0.511	0.166854	44.049	2.62	6.436	-0.873056	0.584382	0.722507	0.74136	0.82122
0.504	0.082717	31.476	0.715	0.52	-0.74328	0.355038	0.387871	0.0430313	0.375566
0.457	0.179616	5.329	2.218	5.739	-0.878317	0.317788	0.671156	0.551976	0.131206
0.353	0.199131	6.763	1.143	8.688	-0.41789	0.0907277	0.562575	0.286265	0.607317
0.502	0.160748	5.172	0.455	5.576	-0.850114	0.921638	0.377576	0.594342	0.355647
0.339	0.092911	23.847	0.872	2.856	-0.136018	0.861759	0.391952	0.892917	0.892551
0.266	0.088725	45.624	0.323	8.586	-0.694314	0.553194	0.570616	0.104738	0.514818
0.347	0.2644	51.282	2.934	7.995	-0.729615	0.449547	0.0485137	0.834987	0.857373
0.522	0.146192	48.356	0.378	1.491	-0.028063	0.728081	0.512503	0.848266	0.650536
0.343	0.273496	49.874	0.51	9.251	-0.00555681	0.681877	0.165805	0.819941	0.535346
0.504	0.306195	42.005	3.619	5.993	-0.346698	0.865992	0.38851	0.947466	0.37983
0.77	0.248189	18.246	0.562	6.024	0.00493362	0.793595	0.797615	0.425242	0.979629
0.479	0.143654	5.804	0.394	9.186	-0.16668	0.446715	0.827524	0.312945	0.567265
0.259	0.322299	43.705	2.449	7.675	-0.43526	0.393445	0.501721	0.846834	0.00968038
0.65	0.051812	17.121	3.492	4.517	-0.327959	0.791767	0.551184	0.709654	0.132302
0.299	0.324612	19.749	2.969	2.24	-0.118959	0.0605444	0.538818	0.287209	0.0590215
0.45	0.188653	35.224	3.137	5.263	-0.195474	0.483538	0.135927	0.458837	0.965101
0.272	0.225841	38.943	1.077	9.08	-0.39666	0.568575	0.213471	0.945547	0.179268
0.516	0.211226	20.476	0.247	5.51	-0.633084	0.390521	0.909881	0.741908	0.991172
0.662	0.279573	13.17	2.866	5.72	-0.697676	0.737675	0.324641	0.662932	0.145399
0.458	0.178989	26.386	1.367	1.791	-0.0316739	0.334144	0.979964	0.551854	0.334966
0.47	0.115151	46.466	3.195	2.875	-0.448396	0.900287	0.752203	0.162211	0.69342
0.325	0.114808	50.847	0.879	5.572	-0.185326	0.371332	0.366581	0.252609	0.621876
0.686	0.221401	40.521	3.196	7.177	-0.613628	0.00447215	0.16477	0.930867	0.888988
0.697	0.191956	29.882	1.306	6.399	-0.260347	0.70475	0.274325	0.772092	0.413303
0.252	0.318104	47.514	0.934	3.722	-0.508133	0.32726	0.842022	0.733898	0.610759
0.323	0.151025	4.094	2.405	0.853	-0.84283	0.221025	0.491822	0.424755	0.746264
0.764	0.167962	20.44	2.009	4.239	-0.169232	0.835504	0.647764	0.72869	0.164313
0.78	0.31779	12.743	0.973	7.784	-0.194883	0.642617	0.908206	0.34252	0.817778
0.67	0.293168	44.064	2.494	3.577	-0.44382	0.152587	0.0978548	0.229157	0.0211019
0.591	0.026965	32.481	2.374	7.076	-0.907485	0.325189	0.160323	0.548625	0.780133
0.284	0.166335	2.669	0.012	7.355	-0.031456	0.149023	0.570859	0.0781183	0.681907
0.758	0.180126	29.717	0.821	0.803	-0.405968	0.655135	0.392805	0.647917	0.668871
0.155	0.108162	28.926	0.737	8.682	-0.519183	0.176496	0.647277	0.655044	0.669206
0.745	0.314046	31.133	2.899	0.657	-0.290853	0.0965755	0.16675	0.142505	0.453233
0.53	0.192358	18.257	0.531	4.639	-0.907298	0.907963	0.557732	0.507691	0.632109
0.56	0.08058	16.375	2.399	5.152	0.00291025	0.838306	0.467273	0.369353	0.211888
0.142	0.258519	29.693	0.812	3.22	-0.259537	0.817169	0.76795	0.597631	0.590352
0.208	0.303323	16.626	3.512	5.744	-0.219194	0.0961491	0.855606	0.0755599	0.432857
0.743	0.201307	11.078	0.552	7.457	-0.221373	0.268356	0.688181	0.187308	0.296681
0.607	0.083873	27.704	2.904	8.455	-0.834924	0.00358889	0.736304	0.599246	0.442572
0.742	0.2768	35.959	2.264	0.804	-0.933633	0.241309	0.501721	0.336915	0.722294
0.657	0.129559	7.258	3.225	1.082	-0.250852	0.161633	0.748761	0.696496	0.951578
0.503	0.219362	44.55	0.471	6.912	-0.935688	0.682395	0.123926	0.0411734	0.67676
0.237	0.265302	22.319	3.094	0.754	-0.852356	0.792772	0.291899	0.973781	0.736822
0.386	0.278476	16.958	2.794	7.018	-0.0163274	0.477203	0.282214	0.973538	0.538909
0.389	0.188536	3.274	3.221	1.162	-0.989603	0.530412	0.163308	0.960289	0.435019
0.62	0.204855	49.403	0.334	0.08	-0.222245	0.0430009	0.726467	0.87851	0.124353
0.563	0.04304	15.914	1.664	3.425	-0.872683	0.820458	0.333291	0.79591	0.472482
0.216	0.114739	51.174	0.169	7.859	-0.169295	0.553103	0.560595	0.561417	0.669907
0.249	0.025436	2.398	3.572	4.065	-0.986739	0.966136	0.837484	0.548991	0.117743
0.25	0.211275	48.843	2.481	8.746	-0.669816	0.79064	0.694578	0.524229	0.95441
0.677	0.138184	22.279	1.307	0.26	-0.952746	0.783057	0.798498	0.157978	0.651145
0.738	0.277182	32.627	1.537	1.758	-0.703435	0.614322	0.433283	0.22069	0.530716
0.537	0.317869	12.596	0.818	3.058	-0.294806	0.883627	0.566077	0.994553	0.674811
0.442	0.259754	20.874	3.832	8.738	-0.514172	0.0579859	0.178232	0.929801	0.0881997
0.263	0.267253	22.185	3.407	7.078	-0.49344	0.591418	0.988127	0.0666054	0.529772
0.512	0.188673	36.011	1.236	4.846	-0.180159	0.0517421	0.261777	0.270335	0.942105
0.188	0.174686	50.411	2.963	4.348	-0.186914	0.471416	0.810407	0.813331	0.849576
0.25	0.13199	15.943	1.554	7.441	-0.474109	0.772884	0.904399	0.313859	0.655409
0.738	0.285503	14.818	1.155	2.402	-0.555542	0.493619	0.189105	0.571286	0.240639
0.522	0.273575	9.939	1.943	0.829	-0.556694	0.620657	0.300366	0.352936	0.761949
0.177	0.118905	33.776	3.14	7.323	-0.283475	0.816803	0.336063	0.621084	0.0735192
0.769	0.097174	7.87	3.09	2.392	-0.00219489	0.804803	0.812631	0.273168	0.641642
0.618	0.13394	20.837	2.051	1.887	-0.188813	0.201715	0.29461	0.88917	0.416866
0.147	0.229771	39.537	1.659	5.902	-0.730548	0.577529	0.3219	0.557428	0.503061
0.532	0.085314	34.951	1.795	0.788	-0.960996	0.0382799	0.826611	0.263635	0.0879561
0.638	0.214275	43.193	2.539	2.984	-0.132189	0.0757731	0.666953	0.917161	0.49831
0.392	0.206022	38.727	0.831	8.269	-0.513144	0.0144013	0.439557	0.527823	0.820336
0.631	0.21697	6.749	2.098	7.08	-0.489424	0.792742	0.241431	0.545945	0.960898
0.653	0.231692	6.985	3.216	5.593	-0.0445924	0.396521	0.521275	0.937567	0.577773
0.331	0.187036	7.784	3.119	5.589	-0.0128721	0.685258	0.687511	0.992695	0.772305
0.375	0.05638	35.632	3.257	8.433	-0.198805	0.941984	0.618495	0.408095	0.965375
0.671	0.274114	48.688	3.399	9.214	-0.682143	0.883231	0.740172	0.676394	0.843271
0.689	0.31778	32.719	2.945	4.213	-0.838752	0.434989	0.826854	0.325037	0.793107
0.672	0.303548	53.159	1.403	2.28	-0.229436	0.0484832	0.176405	0.00492901	0.733807
0.385	0.279377	27.383	2.497	8.61	-0.165248	0.838763	0.313311	0.992726	0.742426
0.677	0.184095	6.027	2.158	4.607	-0.215459	0.335454	0.895049	0.131388	0.388084
0.779	0.311929	50.63	3.796	0.625	-0.0979473	0.0947481	0.953344	0.702557	0.173207
0.694	0.298844	46.767	1.473	6.048	-0.00287973	0.00368026	0.137389	0.338134	0.996015
0.162	0.019614	10.71	0.813	1.531	-0.125216	0.516219	0.115002	0.415039	0.0439755
0.318	0.237377	4.2	0.147	7.908	-0.173591	0.626018	0.798559	0.0368789	0.989284
0.43	0.228027	53.49	3.703	4.759	-0.531884	0.83922	0.533671	0.0836007	0.966258
0.219	0.205424	43.25	1.707	6.024	-0.347974	0.948532	0.905648	0.394176	0.1468
0.369	0.081256	14.464	1.455	4.704	-0.713614	0.873454	0.351474	0.591997	0.386226
0.743	0.294982	41.196	2.124	7.254	-0.36494	0.356286	0.186516	0.592911	0.830266
0.629	0.24665	32.342	0.844	8.933	-0.126959	0.788874	0.247584	0.327565	0.868825
0.695	0.030013	34.909	3.037	2.292	-0.280456	0.966928	0.775503	0.705451	0.362682
0.503	0.244111	32.871	1.728	8.068	-0.967844	0.0279853	0.713187	0.3625	0.542717
0.626	0.17201	35.336	2.368	2.089	-0.632399	0.367464	0.059722	0.200405	0.497914
0.655	0.086491	25.396	1.699	0.551	-0.838192	0.834042	0.449212	0.278346	0.635947
0.666	0.073425	23.773	0.694	5.987	-0.194322	0.943842	0.616241	0.06758	0.0483918
0.656	0.110887	1.563	0.87	7.243	-0.819297	0.426643	0.876926	0.602626	0.162303
0.622	0.02672	9.892	0.117	6.425	-0.392489	0.871079	0.313829	0.576007	0.612251
0.569	0.286003	21.602	0.32	4.403	-0.154073	0.767675	0.793016	0.87915	0.712669
0.624	0.016448	52.336	0.564	6.149	-0.519246	0.69805	0.503761	0.654313	0.448633
0.224	0.12311	3.646	3.575	6.922	-0.402699	0.986208	0.131663	0.357931	0.392714
0.243	0.243445	11.796	1.073	2.788	-0.579231	0.575702	0.363018	0.888561	0.454146
0.696	0.186046	25.496	3.233	4.396	-0.948046	0.408003	0.857342	0.307189	0.85987
0.777	0.194407	15.658	2.868	1.979	-0.599527	0.10486	0.344438	0.157947	0.283889
0.506	0.186467	18.071	1.895	3.954	-0.742471	0.21207	0.996198	0.960563	0.512442
0.439	0.136773	24.682	2.699	3.382	-0.437906	0.804011	0.761706	0.878145	0.585174
0.702	0.09097	33.077	2.631	6.581	-0.0587249	0.721441	0.768315	0.0865855	0.778031
0.679	0.292855	5.527	2.007	0.106	-0.184486	0.218801	0.498766	0.89645	0.366155
0.426	0.251364	33.931	1.265	1.335	-0.68345	0.31526	0.860875	0.165714	0.550331
0.42	0.104006	3.813	1.538	0.023	-0.485035	0.627206	0.834408	0.980726	0.477172
0.54	0.15078	13.166	3.157	0.705	-0.193638	0.953131	0.825575	0.222974	0.730913
0.337	0.171794	1.78	3.187	1.453	-0.311585	0.40447	0.409191	0.955933	0.23071
0.691	0.289483	2.054	0.072	7.094	-0.744774	0.350835	0.595438	0.260619	0.911526
0.702	0.129892	27.963	0.95	5.662	0.000606708	0.981883	0.297443	0.456766	0.134251
0.705	0.230114	15.232	1.085	8.082	-0.497673	0.747909	0.129896	0.326316	0.173389
0.163	0.298971	32.726	0.445	6.933	-0.87206	0.457192	0.221786	0.303534	0.755858

## Sheet: 2015
Innovation	DIF	rgdp	fdi	open	SA	ROA	Lev	PPE	Indep
0.771	0.258402	48.272	3.848	0.238	-0.102648	0.548595	0.0442801	0.611307	0.310935
0.219	0.253521	51.106	0.886	0.635	-0.230432	0.822225	0.498401	0.21341	0.211553
0.272	0.226135	43.943	2.579	1.052	-0.500039	0.198456	0.575915	0.0776919	0.213167
0.461	0.244719	49.371	0.624	2.118	-0.219257	0.757107	0.166445	0.611794	0.360429
0.329	0.145595	37.846	0.384	2.963	-0.687217	0.0587474	0.0314575	0.738467	0.762833
0.443	0.151417	2.809	3.843	6.255	-0.347259	0.654343	0.346723	0.895597	0.703654
0.765	0.185997	31.989	3.028	3.741	-0.903283	0.408247	0.915577	0.0267061	0.806966
0.601	0.306087	45.44	2.562	2.632	-0.0932469	0.592697	0.962725	0.814915	0.435263
0.29	0.222057	2.989	2.899	5.504	-0.0194714	0.347027	0.910673	0.985233	0.951974
0.452	0.174686	2.988	1.647	8.03	-0.911563	0.487832	0.0568895	0.897272	0.0350819
0.565	0.109083	17.011	2.893	7.131	-0.93519	0.233086	0.537295	0.262752	0.651328
0.674	0.232574	2.884	2.886	3.726	-0.558779	0.844733	0.515884	0.237137	0.913719
0.314	0.083785	43.143	1.183	4.319	-0.132812	0.750528	0.959405	0.686902	0.408399
0.457	0.020584	28.345	0.412	8.707	-0.74163	0.141714	0.951639	0.897302	0.192578
0.473	0.148506	12.787	1.425	3.481	-0.0961107	0.60555	0.916278	0.508056	0.111652
0.7	0.063741	22.191	3.159	4.004	-0.458607	0.822499	0.679897	0.957882	0.578809
0.459	0.203111	41.23	2.248	8.036	-0.736961	0.834316	0.765056	0.233391	0.488807
0.252	0.192397	9.502	3.817	1.505	-0.263428	0.94174	0.831362	0.165227	0.404592
0.25	0.25996	30.884	0.268	6.749	-0.992591	0.752477	0.660435	0.104769	0.693664
0.456	0.193005	48.49	0.926	3.873	-0.21054	0.406419	0.597205	0.216548	0.757472
0.697	0.063672	36.78	0.222	4.311	-0.857118	0.51634	0.854571	0.195897	0.00983267
0.418	0.087118	17.551	1.648	5.879	-0.0360942	0.855119	0.586027	0.678131	0.7593
0.207	0.197524	4.928	3.582	6.664	-0.37266	0.315991	0.12615	0.135744	0.677034
0.238	0.296197	25.825	3.35	5.617	-0.523074	0.172719	0.316722	0.517498	0.954014
0.629	0.129971	34.854	1.537	2.45	-0.518654	0.192029	0.322113	0.453507	0.862185
0.356	0.316869	21.898	0.829	5.639	-0.160298	0.603327	0.826885	0.259218	0.832093
0.764	0.29804	46.411	2.606	2.739	-0.974163	0.476137	0.0460161	0.555235	0.729299
0.668	0.069985	11.363	2.59	5.088	-0.894411	0.520361	0.419425	0.772549	0.471903
0.153	0.31481	41.301	2.797	8.549	-0.0233937	0.859261	0.447141	0.318245	0.65014
0.556	0.120316	29.78	1.623	6.153	-0.791966	0.792894	0.514178	0.686689	0.309565
0.223	0.293756	32.751	1.245	5.111	-0.675201	0.0836311	0.156516	0.313555	0.537508
0.753	0.10381	12.525	1.807	8.889	-0.92196	0.797524	0.646242	0.417932	0.035752
0.208	0.294011	27.671	1.997	7.53	-0.992903	0.250782	0.327687	0.655592	0.301433
0.761	0.152044	12.538	1.12	6.075	-0.414933	0.0439755	0.574941	0.832489	0.611185
0.365	0.298706	47.277	2.218	4.786	-0.609021	0.774681	0.819941	0.476015	0.430024
0.183	0.085265	25.99	1.233	4.397	-0.821351	0.424603	0.521731	0.53696	0.418816
0.487	0.112965	32.963	2.207	3.28	-0.604196	0.943324	0.498553	0.0172338	0.699024
0.154	0.221489	4.731	0.019	7.709	-0.255677	0.105347	0.534676	0.778945	0.52295
0.161	0.244905	35.414	2.625	3.881	-0.972762	0.10955	0.653856	0.355555	0.00422849
0.556	0.049685	41.577	2.31	9.101	-0.10243	0.0168683	0.975822	0.990807	0.0727883
0.325	0.010841	52.517	3.514	6.076	-0.53453	0.502025	0.560747	0.754091	0.310692
0.246	0.020937	46.359	2.219	0.34	-0.272643	0.98901	0.139125	0.94573	0.81324
0.729	0.3079	37.738	3.395	6.602	-0.690952	0.679562	0.149206	0.6315	0.746355
0.586	0.267909	12.691	1.06	6.232	0.0192529	0.511224	0.975548	0.543173	0.741726
0.294	0.155122	27.278	0.208	9.244	-0.619232	0.587489	0.803433	0.158587	0.802915
0.485	0.122678	36.1	2.498	3.63	-0.204315	0.0968497	0.976157	0.218345	0.864561
0.533	0.203728	53.528	0.396	5.967	-0.265047	0.251635	0.297778	0.48034	0.667074
0.585	0.023074	33.598	1.71	4.257	-0.312301	0.296864	0.144851	0.977162	0.101479
0.422	0.176009	7.995	2.165	1.654	-0.77967	0.0941999	0.831514	0.569915	0.678648
0.153	0.0435	14.276	1.977	3.523	-0.28802	0.329636	0.113205	0.0650825	0.29525
0.746	0.217901	46.969	0.296	5.928	-0.508475	0.875221	0.222091	0.694425	0.913445
0.314	0.184507	35.794	2.424	8.722	-0.71019	0.330184	0.386378	0.233908	0.367799
0.279	0.156857	12.112	0.936	2.427	-0.60622	0.265645	0.189532	0.516371	0.890937
0.428	0.291933	42.004	0.34	6.676	-0.853539	0.231533	0.701491	0.669755	0.581276
0.414	0.242719	51.224	1.918	2.782	-0.578889	0.0247873	0.793138	0.812844	0.404501
0.364	0.194162	39.238	3.448	5.1	-0.71075	0.267412	0.517071	0.521457	0.935831
0.722	0.079492	19.137	3.684	7.06	-0.772261	0.826733	0.981365	0.828438	0.476746
0.211	0.057605	36.084	0.636	8.811	-0.503992	0.103033	0.623185	0.0582296	0.689978
0.693	0.00448	33.973	1.623	2.547	-0.247522	0.704964	0.264031	0.24402	0.447141
0.155	0.154975	5.536	1.122	0.405	-0.487619	0.585418	0.884084	0.455395	0.00194418
0.296	0.022946	46.496	1.46	7.27	-0.764136	0.108698	0.509853	0.771209	0.17479
0.216	0.027583	51.886	2.659	1.143	-0.247708	0.129561	0.101723	0.211492	0.697715
0.377	0.29014	9.985	2.059	7.477	-0.636819	0.59687	0.881952	0.386531	0.369779
0.158	0.242464	10.668	2.614	9.258	-0.0418842	0.710415	0.99434	0.173633	0.177562
0.268	0.041668	9.213	2.673	1.531	-0.163847	0.163856	0.882835	0.16544	0.0551534
0.543	0.061918	48.021	1.44	4.746	-0.0335417	0.50635	0.329179	0.204151	0.41778
0.702	0.325308	11.262	1.755	2.079	-0.2064	0.167146	0.52965	0.761919	0.142049
0.773	0.099468	49.489	1.674	4.39	-0.406217	0.140739	0.138515	0.463253	0.130749
0.323	0.094479	47.877	2.104	1.216	-0.00882534	0.902389	0.654556	0.510097	0.143054
0.431	0.249757	49.283	1.561	6.991	-0.153201	0.565042	0.0981289	0.321352	0.0240563
0.352	0.106162	29.125	2.806	1.44	-0.618609	0.79661	0.335423	0.137297	0.998756
0.314	0.07068	30.502	0.437	4.311	-0.711062	0.567661	0.010655	0.889109	0.2001
0.197	0.235211	20.615	0.886	4.855	-0.245467	0.216883	0.439679	0.117165	0.0446456
0.227	0.217137	6.817	2.094	2.894	-0.0837837	0.894622	0.417536	0.187339	0.67478
0.588	0.267949	16.054	2.528	7.046	-0.903532	0.912988	0.306702	0.642252	0.0753467
0.642	0.192113	15.6	2.142	3.302	-0.771607	0.0119647	0.34191	0.916613	0.0244523
0.234	0.151466	10.251	1.822	0.979	-0.00129215	0.0953877	0.54296	0.224436	0.568819
0.757	0.068965	6.838	1.467	6.24	-0.0933714	0.471964	0.146191	0.88646	0.146252
0.138	0.262754	8.623	2.486	6.965	-0.674983	0.107662	0.951943	0.907445	0.0139749
0.355	0.076973	43.52	1.888	9.063	0.017105	0.932907	0.52231	0.0365743	0.164587
0.655	0.189545	12.046	2.847	9.118	-0.771981	0.75796	0.5849	0.130262	0.358784
0.754	0.084452	20.814	0.202	1.852	-0.222712	0.778792	0.608779	0.097672	0.442725
0.407	0.276868	35.08	0.77	4.472	0.00272347	0.258609	0.910247	0.181461	0.605002
0.171	0.109446	15.972	0.659	4.282	-0.141683	0.372794	0.224527	0.883932	0.731035
0.295	0.061457	16.802	1.769	6.437	-0.888278	0.781442	0.125632	0.312184	0.507965
0.428	0.300343	7.485	0.676	0.152	-0.946738	0.936288	0.231472	0.203451	0.435963
0.65	0.273006	28.021	0.912	8.291	-0.333966	0.66479	0.569123	0.451649	0.408826
0.414	0.022045	45.81	0.256	4.859	-0.942847	0.0618236	0.0276807	0.380348	0.0117819
0.361	0.262489	33.577	0.36	8.839	-0.739078	0.218223	0.2866	0.555874	0.193704
0.237	0.313007	36.966	1.126	7.981	-0.128173	0.82387	0.155663	0.430511	0.481101
0.448	0.302911	42.081	3.332	5.554	-0.298791	0.167146	0.692385	0.580606	0.373617
0.438	0.085589	49.215	0.508	3.287	-0.868854	0.5549	0.0449197	0.83721	0.0860982
0.453	0.147163	47.039	1.637	5.886	-0.99558	0.721076	0.382297	0.0796412	0.295006
0.362	0.112504	27.556	2.357	2.759	-0.767218	0.205918	0.869799	0.966441	0.0464425
0.723	0.293668	42.522	1.136	8.066	-0.839811	0.267442	0.0497015	0.423141	0.467152
0.489	0.024054	41.876	2.731	6.944	-0.380131	0.358144	0.547407	0.100078	0.462187
0.773	0.261431	37.087	3.829	9.1	-0.0528104	0.677735	0.540097	0.65349	0.0242695
0.256	0.031523	38.251	1.229	1.724	-0.699637	0.852652	0.837058	0.0906059	0.333078
0.661	0.241092	41.926	0.147	7.797	-0.316939	0.262691	0.0325235	0.951029	0.300458
0.397	0.240975	27.181	2.179	6.104	-0.74465	0.0458639	0.591814	0.655775	0.696984
0.346	0.309469	2.691	0.335	5.582	-0.473704	0.325798	0.32787	0.735543	0.545184
0.548	0.300902	18.196	0.932	7.767	-0.167085	0.676699	0.113144	0.286874	0.906744
0.455	0.298373	9.974	0.129	6.256	-0.224113	0.364205	0.287696	0.385556	0.749675
0.748	0.148339	34.914	0.511	7.351	-0.514296	0.389302	0.640272	0.774894	0.0218938
0.661	0.031758	11.549	0.719	2.44	-0.051503	0.879485	0.375901	0.587093	0.606129
0.227	0.222018	9.078	0.564	6.948	-0.452318	0.843971	0.970065	0.384246	0.321443
0.167	0.087481	15.308	3.379	9.226	-0.995922	0.824174	0.33923	0.310539	0.58758
0.28	0.111906	46.945	1.693	4.225	-0.327274	0.485274	0.190019	0.624525	0.960684
0.688	0.154132	5.386	1.011	0.269	-0.736152	0.66214	0.00645189	0.401089	0.158343
0.411	0.016997	19.914	1.751	2.914	-0.942443	0.908389	0.535772	0.671734	0.735482
0.747	0.254491	24.49	3.079	3.367	-0.489922	0.0644734	0.212192	0.806935	0.101631
0.307	0.197896	50.211	3.069	2.284	-0.703373	0.874916	0.393231	0.397282	0.970888
0.428	0.085412	18.856	3.273	7.084	-0.840153	0.22136	0.851708	0.4271	0.979477
0.541	0.228154	39.898	2.518	4.027	-0.45375	0.932572	0.399962	0.0290209	0.550788
0.714	0.136146	29.155	2.156	0.611	-0.0852467	0.789514	0.0582296	0.577469	0.719614
0.255	0.30789	6.538	2.921	7.436	-0.451167	0.674537	0.688699	0.43572	0.0539046
0.218	0.122247	11.557	1.111	5.041	-0.70991	0.457497	0.491335	0.0979157	0.311179
0.224	0.121845	45.137	0.726	4.007	0.0192218	0.614688	0.25197	0.0433359	0.0270107
0.364	0.019045	32.436	3.453	0.19	-0.387788	0.130718	0.779584	0.0657221	0.643165
0.269	0.025818	32.606	1.502	2.137	-0.754985	0.694364	0.423506	0.359271	0.380591
0.716	0.02131	24.169	0.223	9.108	-0.537425	0.752355	0.0623718	0.150394	0.465233
0.314	0.245689	40.714	0.445	1.496	-0.462996	0.41111	0.500259	0.144059	0.907262
0.547	0.252766	35.478	2.681	0.515	-0.662594	0.749584	0.660496	0.582525	0.461882
0.765	0.194387	49.3	1.436	3.489	-0.119333	0.569123	0.47504	0.187004	0.927059
0.464	0.091274	17.31	2.231	0.402	-0.0988812	0.0921592	0.890967	0.754152	0.464928
0.342	0.31682	46.917	1.11	6.781	-0.891921	0.663237	0.900348	0.721563	0.0555189
0.152	0.23825	32.337	2.121	3.338	-0.304736	0.982218	0.981335	0.438918	0.782904
0.725	0.048362	42.255	3.763	5.627	-0.539915	0.879028	0.88046	0.462309	0.0942912
0.442	0.197798	51.073	1.612	2.984	-0.515074	0.186151	0.125997	0.638262	0.661074
0.69	0.159415	18.042	1.439	7.002	-0.552304	0.724213	0.180547	0.257909	0.060788
0.604	0.151848	48.083	3.226	3.535	-0.148469	0.952187	0.654069	0.0608489	0.85853
0.702	0.272742	33.758	1.658	2.262	-0.898115	0.280325	0.462553	0.381597	0.324184
0.283	0.264616	4.776	1.141	3.484	-0.479525	0.601439	0.345048	0.210212	0.361556
0.202	0.008048	26.865	1.812	4.73	-0.520273	0.0816514	0.657663	0.441628	0.878663
0.252	0.075405	16.245	3.818	8.784	-0.905711	0.699238	0.838185	0.117865	0.208202
0.743	0.031817	6.249	2.841	2.879	0.0119065	0.620231	0.447567	0.913232	0.738954
0.72	0.23331	25.174	3.048	0.878	-0.309997	0.883597	0.197847	0.682425	0.451283
0.176	0.18682	13.798	2.349	8.681	-0.0511295	0.478451	0.876713	0.304509	0.454969
0.479	0.035385	7.705	0.474	8.406	-0.614251	0.304021	0.574271	0.650018	0.240213
0.49	0.264498	44.279	1.667	7.006	-0.474327	0.0754685	0.0988294	0.930075	0.759086
0.14	0.174186	1.147	0.597	6.158	-0.148968	0.681572	0.020371	0.205096	0.0237213
0.298	0.01388	17.132	3.563	8.093	-0.320768	0.0494274	0.226781	0.338225	0.339839
0.615	0.117826	23.823	2.504	0.456	-0.627045	0.0129393	0.402003	0.194405	0.883262
0.678	0.007048	33.692	1.371	7.424	-0.487152	0.263239	0.334631	0.328326	0.727076
0.481	0.116787	48.581	0.614	1.432	-0.568585	0.870317	0.46237	0.97704	0.996898
0.678	0.116474	24.313	2.94	3.984	-0.952964	0.432278	0.562758	0.623277	0.323088
0.269	0.308008	25.009	0.214	5.596	-0.601862	0.362774	0.98767	0.900074	0.212405
0.414	0.286866	33.298	3.595	5.268	-0.87536	0.377789	0.359759	0.152343	0.535133
0.668	0.29257	38.286	1.335	2.273	-0.0658535	0.681664	0.117073	0.388175	0.752843
0.691	0.297873	42.489	2.059	8.449	-0.776432	0.904064	0.840956	0.953527	0.0562194
0.315	0.185056	43.923	1.942	0.905	-0.183209	0.309534	0.753939	0.668719	0.0627373
0.39	0.100174	21.495	0.078	6.041	-0.543308	0.30926	0.285534	0.723329	0.248985
0.557	0.073356	44.634	2.403	1.378	-0.763701	0.822956	0.137145	0.126668	0.745563
0.424	0.032013	5.498	2.168	1.883	-0.484226	0.502147	0.736944	0.96108	0.67411
0.564	0.047637	46.854	1.491	7.722	-0.0765307	0.347058	0.495812	0.265432	0.665217
0.645	0.302019	27.032	3.266	7.264	-0.751031	0.768437	0.75534	0.766	0.731553
0.673	0.152387	12.89	2.269	2.161	-0.483354	0.607835	0.866327	0.315291	0.13882
0.573	0.150682	9.513	2.808	0.019	-0.278868	0.144881	0.271371	0.240974	0.428623
0.151	0.067818	28.901	2.026	7.399	-0.825367	0.636038	0.0122083	0.449517	0.272163
0.429	0.242709	35.744	0.203	2.337	0.0149883	0.417384	0.574423	0.527457	0.274691
0.747	0.149113	45.644	1.935	3.677	-0.864091	0.0770523	0.46706	0.634424	0.421709
0.163	0.273183	17.234	0.729	7.715	-0.376177	0.760427	0.433618	0.472116	0.302651
0.593	0.012802	6.488	0.541	2.422	-0.151987	0.130444	0.725705	0.103063	0.771422
0.378	0.088216	46.136	1.551	2.081	-0.278588	0.984472	0.327717	0.903851	0.213106
0.362	0.038747	30.581	1.165	6.625	-0.515105	0.123104	0.534493	0.446684	0.0444628
0.157	0.178597	53.142	3.658	2.123	-0.511183	0.417293	0.811595	0.551732	0.641551
0.189	0.307116	21.594	1.026	7.868	-0.43277	0.694517	0.318306	0.347911	0.325646
0.408	0.082531	36.802	0.621	5.935	-0.468972	0.402734	0.00952809	0.571255	0.557884
0.202	0.157121	9.974	2.238	3.66	-0.836449	0.619134	0.732071	0.91777	0.0323407
0.75	0.312997	29.691	2.159	9.189	-0.198867	0.437364	0.215421	0.712243	0.779067
0.301	0.229977	33.392	2.931	3.611	-0.647808	0.24134	0.341301	0.678283	0.982523
0.588	0.054018	6.478	2.69	7.622	-0.330013	0.918958	0.645358	0.102241	0.620353
0.151	0.152407	14.171	3.525	5.246	-0.633208	0.543478	0.413242	0.151034	0.617185
0.4	0.317525	14.868	2.894	8.733	-0.993307	0.530503	0.29528	0.65011	0.659125
0.598	0.122923	23.774	2.173	2.647	-0.696618	0.84187	0.850855	0.0834484	0.316022
0.356	0.059046	8.786	1.234	4.293	-0.248487	0.236254	0.923435	0.094809	0.633845
0.446	0.306028	16.974	1.81	8.746	-0.0197827	0.100596	0.243381	0.29857	0.863282
0.498	0.083864	27.932	0.912	0.575	-0.257825	0.915303	0.177105	0.648495	0.461395
0.591	0.190614	33.378	1.44	6.66	-0.579573	0.865261	0.0338636	0.16681	0.0346555
0.755	0.005039	24.279	3.458	1.349	0.0183813	0.62087	0.812783	0.298965	0.381444
0.195	0.134332	7.977	1.074	8.246	-0.959066	0.845829	0.827372	0.699542	0.289067
0.551	0.295942	14.676	2.023	3.978	-0.129886	0.44775	0.0803417	0.70405	0.227269
0.637	0.200592	30.332	1.441	4.219	-0.916357	0.0939867	0.819727	0.280173	0.61685
0.538	0.109691	16.114	1.059	0.507	-0.544709	0.0449197	0.19072	0.739624	0.817687
0.769	0.262832	44.281	0.362	8.384	-0.452412	0.81991	0.339383	0.0012132	0.488929
0.649	0.219695	43.606	3.717	8.067	-0.793273	0.738314	0.943689	0.651541	0.483355
0.415	0.051763	17.755	0.738	4.932	-0.56155	0.846499	0.525874	0.642922	0.936775
0.495	0.038482	11.947	0.172	0.317	-0.526405	0.295128	0.464776	0.84321	0.700304
0.64	0.236172	11.471	0.895	0.801	-0.446466	0.661958	0.136779	0.275696	0.766884
0.607	0.298549	48.553	3.262	6.607	-0.720867	0.288214	0.0588083	0.288823	0.869525
0.296	0.057517	17.056	2.809	5.713	-0.848496	0.117743	0.463862	0.470471	0.884267
0.391	0.183106	28.053	2.581	5.964	-0.0600012	0.111622	0.206283	0.560565	0.20805
0.768	0.1829	16.93	1.185	5.339	-0.891391	0.740233	0.393658	0.158526	0.756406
0.309	0.250561	7.671	3.184	5.178	-0.541596	0.602566	0.676273	0.499376	0.762345
0.387	0.270977	14.884	0.094	2.835	0.0184124	0.682334	0.57491	0.0952354	0.99035
0.309	0.032483	49.515	1.972	3.492	-0.688867	0.30259	0.764295	0.491579	0.566473
0.669	0.282749	31.696	1.03	5.008	-0.0174169	0.278711	0.72473	0.961568	0.0461075
0.311	0.224851	43.384	1.709	4.48	-0.553985	0.326895	0.652973	0.383211	0.89715
0.733	0.267478	41.102	3.147	1.486	-0.36799	0.240883	0.0535696	0.0932252	0.0571636
0.439	0.310586	41.556	3.086	6.384	-0.0740092	0.87516	0.901171	0.0140358	0.679471
0.404	0.174333	22.156	2.426	6.467	-0.904403	0.475923	0.808976	0.809707	0.799564
0.149	0.209815	7.467	0.13	5.227	-0.779701	0.362104	0.0621891	0.375505	0.997477
0.686	0.317859	41.371	3.585	6.888	-0.168952	0.527031	0.965771	0.410866	0.771665
0.157	0.299804	46.765	0.204	0.028	-0.382154	0.162029	0.41047	0.402216	0.747239
0.21	0.280534	36.236	1.283	8.733	-0.470311	0.637774	0.0154673	0.753574	0.394906
0.48	0.111887	51.044	3.091	1.335	-0.720556	0.994919	0.81921	0.375383	0.399018
0.28	0.228752	29.9	0.729	4.227	-0.022024	0.446075	0.888226	0.489721	0.34919
0.745	0.236015	25.122	3.844	3.084	-0.742159	0.934308	0.740629	0.959832	0.893952
0.78	0.123462	53.572	0.413	0.764	-0.754393	0.298143	0.0232035	0.902389	0.0328281
0.721	0.19374	46.621	1.304	6.833	-0.571511	0.0268889	0.319006	0.868794	0.66945
0.324	0.316339	26.875	3.764	4.061	-0.29409	0.191755	0.518442	0.389302	0.139581
0.361	0.193927	21.855	1.963	6.488	-0.767965	0.546158	0.628637	0.142597	0.793534
0.425	0.102722	18.887	2.939	2.109	-0.260502	0.341789	0.454634	0.548595	0.370145
0.234	0.115484	51.408	1.462	9.159	-0.0331993	0.88317	0.0441582	0.058991	0.243837
0.196	0.147594	0.948	0.38	3.043	-0.436349	0.372977	0.306336	0.91177	0.262599
0.41	0.210031	1.872	2.403	9.108	-0.836636	0.0416912	0.71602	0.673196	0.293331
0.486	0.203062	27.115	1.189	8.011	-0.136267	0.134982	0.497548	0.288701	0.1475
0.528	0.121914	50.232	0.224	5.374	-0.557098	0.760944	0.200436	0.977619	0.0387673
0.355	0.157631	10.702	0.556	1.445	-0.281483	0.142627	0.0800981	0.732558	0.231807
0.346	0.127736	41.863	0.439	3.367	-0.618671	0.287635	0.180303	0.683735	0.0379754
0.427	0.178038	18.919	1.234	1.298	-0.293686	0.644353	0.526879	0.151947	0.805351
0.418	0.049783	0.612	1.778	4.676	-0.0261641	0.734538	0.340662	0.631135	0.0838748
0.182	0.171363	23.07	3.653	1.392	-0.574095	0.316204	0.667775	0.517437	0.576311
0.697	0.057821	6.663	2.734	0.225	-0.92996	0.102027	0.353027	0.826763	0.0970933
0.407	0.135832	15.745	1.659	3.578	-0.866706	0.56955	0.732345	0.723208	0.121398
0.29	0.019496	9.252	2.881	5.621	0.0155486	0.890023	0.986421	0.105743	0.145612
0.731	0.259323	26.828	1.326	6.908	-0.53453	0.502665	0.529163	0.0529604	0.470563
0.352	0.259941	37.382	1.708	2.401	-0.202198	0.371089	0.35321	0.407912	0.588982
0.509	0.29257	40.918	1.478	3.969	-0.431556	0.460025	0.744162	0.273442	0.818692
0.341	0.091048	18.526	2.417	7.362	-0.138384	0.449882	0.259706	0.700212	0.351139
0.437	0.204042	25.221	3.364	5.264	-0.967128	0.227208	0.371454	0.367403	0.354002
0.182	0.053626	23.316	0.778	5.957	-0.841025	0.181856	0.70539	0.504675	0.308407
0.23	0.104026	13.514	2.079	6.426	-0.265607	0.843819	0.256995	0.872845	0.211096
0.537	0.179077	51.959	1.826	7.731	-0.243475	0.891972	0.494959	0.0584123	0.813849
0.453	0.116248	48.589	2.148	6.268	-0.513238	0.0538742	0.779128	0.861424	0.55889
0.324	0.024603	21.491	3.758	3.927	-0.449237	0.93906	0.969213	0.0990731	0.344438
0.309	0.037659	34.261	0.915	6.111	-0.969898	0.356226	0.651572	0.531234	0.807148
0.724	0.076414	26.032	3.281	1.211	-0.418699	0.0859763	0.87851	0.278224	0.26129
0.556	0.083158	36.155	1.757	7.876	-0.699855	0.712456	0.841535	0.430755	0.935983
0.612	0.068828	8.034	3.269	7.334	-0.523541	0.50169	0.363139	0.194466	0.712121
0.189	0.093273	24.41	3.603	6.224	-0.731109	0.854723	0.628333	0.309016	0.953862
0.236	0.238544	18.251	2.836	3.671	-0.622687	0.402521	0.0684024	0.0522599	0.650902
0.384	0.103418	46.068	0.416	1.814	-0.244253	0.229157	0.772762	0.585174	0.480401
0.506	0.109622	23.659	1.09	1.689	-0.462996	0.29394	0.384368	0.94643	0.976157
0.268	0.261489	38.348	1.946	6.128	-0.929369	0.557397	0.823382	0.449943	0.450278
0.596	0.287915	51.813	0.861	5.811	-0.533845	0.853566	0.810377	0.780559	0.807727
0.454	0.118032	6.483	2.132	7.941	-0.385547	0.039346	0.539336	0.582981	0.949293
0.288	0.205542	52.012	2.67	2.471	-0.317064	0.439923	0.44242	0.789178	0.874764
0.313	0.240092	51.819	2.449	7.367	-0.826083	0.156089	0.440136	0.50565	0.173542
0.342	0.065564	21.661	3.826	2.571	-0.568398	0.21137	0.581215	0.7074	0.0420567
0.342	0.107192	50.101	0.233	1.06	-0.683482	0.122373	0.483995	0.549935	0.499528
0.494	0.139547	3.789	3.307	7.328	-0.511557	0.886277	0.478969	0.552676	0.943415
0.599	0.064319	16.241	2.674	5.446	-0.29876	0.944877	0.867089	0.458654	0.706395
0.401	0.189202	41.984	1.162	0.422	-0.17882	0.127216	0.196902	0.0359956	0.769472
0.714	0.062212	8.581	0.966	5.94	-0.935283	0.1242	0.951395	0.605946	0.299605
0.728	0.025024	46.885	0.823	8.478	-0.560554	0.52898	0.593581	0.593154	0.144546
0.395	0.256079	41.538	3.843	4.707	-0.517814	0.952826	0.313494	0.846987	0.964918
0.657	0.200474	36.903	3.183	1.679	-0.286308	0.266102	0.444034	0.0553361	0.152191
0.781	0.123756	10.791	2.831	2.022	-0.891142	0.48034	0.915942	0.989863	0.163277
0.623	0.09193	11.513	2.079	1.949	-0.302495	0.332286	0.669481	0.917953	0.483355
0.33	0.257402	13.151	3.375	5.662	-0.110679	0.0588997	0.421313	0.892917	0.818448
0.346	0.253413	21.049	0.296	6.621	-0.889835	0.427557	0.707857	0.270823	0.703288
0.452	0.053204	18.864	3.665	6.183	-0.158991	0.544331	0.601408	0.18807	0.171349
0.211	0.225096	19.694	0.277	8.985	-0.568367	0.459202	0.997233	0.312275	0.64545
0.696	0.176823	43.566	1.713	2.11	-0.169917	0.116617	0.900714	0.623764	0.715228
0.317	0.251619	50.9	2.8	4.777	-0.705645	0.670303	0.593733	0.525082	0.929953
0.693	0.255344	33.878	1.344	2.801	-0.179225	0.70874	0.10885	0.0495188	0.297412
0.55	0.308704	7.417	2.281	9.223	-0.700291	0.396338	0.902511	0.455882	0.612708
0.299	0.117336	3.342	1.868	2.213	-0.349655	0.0887175	0.153957	0.996624	0.310082
0.45	0.137783	20.843	2.228	5.443	-0.079519	0.4391	0.551153	0.124688	0.947618
0.408	0.307577	24.889	2.207	6.145	-0.459665	0.533853	0.0402597	0.920176	0.033559
0.597	0.02177	23.719	1.9	4.668	-0.0286856	0.0767477	0.367982	0.0598438	0.291016
0.138	0.187614	9.311	1.315	9.014	-0.426855	0.164161	0.889201	0.0311224	0.0864332
0.611	0.060918	34.808	1.935	4.702	-0.765755	0.685471	0.501294	0.959009	0.10952
0.741	0.104281	40.369	3.076	7.699	-0.131909	0.868307	0.126332	0.76999	0.0122997
0.154	0.102252	35.606	1.498	2.969	-0.725972	0.00462444	0.656902	0.979446	0.133947
0.427	0.282945	8.838	0.948	2.346	-0.7929	0.884541	0.764051	0.918196	0.9817
0.336	0.270693	42.629	0.34	3.82	-0.755078	0.99833	0.460908	0.638749	0.624556
0.318	0.213932	33.022	3.438	0.832	-0.0793634	0.979934	0.848114	0.307463	0.634089
0.394	0.191662	9.419	1.026	0.118	-0.784775	0.381932	0.944908	0.354642	0.768589

## Sheet: 2016
Innovation	DIF	rgdp	fdi	open	SA	ROA	Lev	PPE	Indep
0.495	0.027945	49.431	3.247	1.303	-0.238027	0.481558	0.123469	0.900348	0.375627
0.575	0.28616	26.937	2.158	6.334	-0.823842	0.278041	0.835139	0.147988	0.412511
0.213	0.044971	30.727	0.11	2.538	-0.767156	0.0464121	0.280965	0.413546	0.27664
0.763	0.150329	47.17	2.815	5.207	-0.0689041	0.0798849	0.470593	0.473517	0.69939
0.53	0.187624	6.454	3.339	8.031	-0.736743	0.514269	0.494198	0.0735497	0.916156
0.459	0.147124	12.204	2.101	8.404	-0.318931	0.74133	0.40313	0.88649	0.906775
0.577	0.032346	5.931	1.315	0.258	-0.310122	0.297747	0.663755	0.790519	0.721563
0.307	0.027779	25.351	2.589	1.143	-0.268783	0.512472	0.33457	0.95971	0.292965
0.51	0.246777	50.313	1.4	3.985	-0.429221	0.705695	0.60954	0.847626	0.636861
0.553	0.052645	27.573	0.853	3.159	-0.849305	0.198669	0.909455	0.556971	0.861028
0.365	0.02476	15.037	1.541	7.183	-0.48351	0.925841	0.152495	0.645511	0.867454
0.231	0.086059	41.326	1.711	4.497	-0.85248	0.949842	0.365941	0.897455	0.173633
0.51	0.229428	41.242	2.174	2.502	-0.656182	0.617276	0.319342	0.0864941	0.743584
0.575	0.124668	15.377	3.793	7.499	-0.806752	0.677856	0.294153	0.255655	0.26135
0.254	0.198612	44.411	1.061	0.942	-0.399431	0.132607	0.679806	0.574331	0.70475
0.621	0.257235	32.956	2.226	2.038	-0.709661	0.0797021	0.540706	0.265158	0.687055
0.696	0.079825	24.001	0.568	1.897	-0.259568	0.366002	0.800844	0.651937	0.416744
0.391	0.184919	27.712	1.827	7.086	-0.302122	0.302285	0.226203	0.870256	0.717482
0.544	0.037502	41.579	1.872	4.04	-0.125528	0.230802	0.827494	0.246792	0.00742653
0.562	0.265802	31.844	2.613	1.649	-0.987766	0.232934	0.883627	0.890998	0.621388
0.31	0.15667	42.592	1.271	6.961	-0.416551	0.749127	0.192425	0.550118	0.429384
0.213	0.078953	19.905	1.769	8.722	-0.815842	0.40182	0.739106	0.210517	0.0984944
0.64	0.290914	11.112	0.002	1.974	-0.0750676	0.782904	0.442451	0.527701	0.95304
0.743	0.055929	14.872	2.033	5.996	-0.673583	0.522097	0.0959055	0.589652	0.82521
0.247	0.312723	8.964	0.664	7.238	-0.936871	0.374926	0.205461	0.042544	0.776813
0.385	0.068642	12.412	0.05	0.22	-0.878193	0.647612	0.854753	0.119297	0.142871
0.425	0.231163	12.857	1.192	9.212	-0.0685305	0.721685	0.262386	0.607408	0.762041
0.386	0.191692	48.74	0.087	5.546	-0.301188	0.958522	0.171075	0.273107	0.839159
0.756	0.018888	18.445	1.573	8.401	-0.741786	0.777513	0.759878	0.772731	0.302285
0.286	0.018193	26.194	0.692	0.929	-0.624928	0.174669	0.205156	0.609053	0.0958446
0.405	0.135273	44.239	0.259	2.103	-0.329608	0.471142	0.543539	0.122647	0.30591
0.429	0.072474	39.789	1.326	0.456	-0.876481	0.580697	0.0325844	0.0835093	0.51765
0.352	0.225321	46.272	2.127	4.773	-0.452879	0.553438	0.608139	0.900805	0.314895
0.724	0.114092	18.607	2.904	1.827	-0.0236427	0.700821	0.65413	0.984655	0.327474
0.411	0.128971	27.099	1.431	7.178	-0.0486703	0.0751944	0.686415	0.27932	0.738771
0.742	0.316732	18.79	1.024	0.713	-0.919096	0.573357	0.149602	0.515731	0.652759
0.369	0.104349	1.405	2.265	7.85	-0.428629	0.476593	0.952796	0.218466	0.223157
0.334	0.238122	20.337	1.336	6.101	-0.556507	0.663237	0.933181	0.966167	0.960228
0.169	0.180675	39.886	0.679	8.335	-0.876979	0.320377	0.857586	0.983162	0.129043
0.749	0.090352	7.804	0.083	4.802	-0.132532	0.399962	0.16681	0.546189	0.603753
0.607	0.287836	26.498	0.027	0.335	-0.336893	0.628881	0.082291	0.273747	0.154932
0.665	0.091264	11.013	1.554	6.161	-0.254961	0.333443	0.259036	0.813575	0.496726
0.237	0.09099	8.055	3.479	7.694	-0.784588	0.864622	0.617398	0.964492	0.0714177
0.244	0.229409	27.592	2.4	8.124	-0.362698	0.921668	0.526056	0.751655	0.917161
0.187	0.283886	5.022	1.874	4.635	-0.74163	0.524929	0.980908	0.503548	0.583042
0.154	0.07863	52.207	1.136	6.178	-0.0324522	0.943872	0.95374	0.453568	0.435628
0.183	0.090117	1.097	2.876	5.443	-0.945369	0.362012	0.541803	0.897059	0.322357
0.743	0.042824	35.112	0.111	4.423	-0.115691	0.529864	0.0962405	0.439953	0.956116
0.652	0.079414	20.549	3.74	5.674	-0.551713	0.234974	0.974147	0.354581	0.953101
0.691	0.235172	3.324	0.693	0.147	0.0097586	0.820641	0.085885	0.602352	0.905252
0.229	0.246493	30.863	2.865	1.99	-0.881679	0.57957	0.849941	0.528706	0.421953
0.32	0.250747	31.404	0.404	3.637	-0.835733	0.261076	0.789026	0.768681	0.522493
0.297	0.037227	39.745	1.785	0.33	0.00978973	0.509518	0.336733	0.406023	0.307189
0.546	0.093058	28.52	2.953	5.306	-0.58225	0.49831	0.0750117	0.894165	0.28928
0.661	0.262489	22.331	0.395	0.705	-0.45263	0.533914	0.0320362	0.802184	0.317788
0.283	0.265155	23.325	2.821	1.677	-0.81332	0.927699	0.198364	0.878053	0.480462
0.613	0.101066	33.781	1.142	5.937	-0.89217	0.908054	0.920389	0.49834	0.901719
0.56	0.303637	53.44	2.453	5.373	-0.57425	0.848753	0.332804	0.00623869	0.840804
0.715	0.108789	18.152	3.274	3.456	-0.238494	0.608139	0.463192	0.985781	0.988523
0.545	0.020427	26.396	0.034	8.885	-0.0245454	0.24865	0.20869	0.0115078	0.386196
0.306	0.125452	29.439	0.581	3.85	-0.72865	0.921851	0.789422	0.855941	0.847048
0.603	0.242719	16.304	1.157	5.272	-0.563698	0.211705	0.881069	0.773584	0.323606
0.265	0.182704	15.396	1.156	4.993	-0.544273	0.680415	0.0449197	0.794265	0.077631
0.759	0.020408	4.386	3.643	7.828	-0.95256	0.958309	0.632262	0.634698	0.109733
0.327	0.095753	31.878	2.407	2.386	-0.726128	0.0987076	0.832611	0.215969	0.719339
0.332	0.120561	26.691	2.384	5.504	-0.93491	0.507751	0.979507	0.333443	0.620414
0.223	0.157249	26.12	1.61	6.166	-0.776214	0.248863	0.813149	0.513447	0.501416
0.17	0.174166	38.912	2.031	2.776	-0.130633	0.950969	0.831088	0.575854	0.458745
0.549	0.128108	52.723	2.387	0.676	0.00194525	0.163734	0.396825	0.943202	0.192212
0.547	0.219411	49.221	2.928	5.26	-0.976093	0.376754	0.747421	0.230436	0.372185
0.464	0.023897	25.356	2.144	5.749	-0.433641	0.552219	0.579753	0.127003	0.0943217
0.373	0.080217	41.351	2.346	3.723	-0.339258	0.391891	0.340662	0.136962	0.808123
0.58	0.299226	26.419	1.301	0.715	-0.13801	0.154049	0.904978	0.172476	0.656658
0.518	0.319888	28.583	1.348	9.1	-0.273016	0.292965	0.789453	0.553042	0.59224
0.207	0.247757	6.922	2.481	0.092	-0.409952	0.702679	0.542412	0.439344	0.217157
0.707	0.046539	42.812	1.869	5.438	-0.455774	0.843941	0.491792	0.222243	0.721867
0.141	0.195955	7.576	0.601	6.56	-0.351461	0.535559	0.491487	0.91177	0.85454
0.466	0.289728	20.044	3.73	7.379	-0.94596	0.693481	0.823382	0.0583514	0.299757
0.314	0.041403	22.758	1.247	5.942	-0.745023	0.804559	0.91841	0.20607	0.392439
0.14	0.046167	3.196	2.275	8.124	-0.0292459	0.402186	0.0441278	0.466969	0.576859
0.566	0.161561	7.966	0.653	0.526	-0.434949	0.333657	0.614322	0.190659	0.496604
0.688	0.078522	22.184	2.453	7.125	-0.624181	0.107175	0.303808	0.289036	0.137663
0.187	0.311517	1.96	0.37	6.02	-0.663154	0.0829915	0.57025	0.251086	0.924471
0.529	0.071024	16.03	0.8	1.286	-0.0595032	0.804955	0.800174	0.360246	0.190476
0.275	0.274379	25.042	2.628	2.029	-0.860792	0.252061	0.690618	0.163399	0.886003
0.736	0.091911	30.549	1.858	0.206	-0.225233	0.269391	0.0439755	0.707857	0.00227921
0.334	0.00694	20.677	3.775	8.626	-0.0988189	0.00294928	0.623581	0.597022	0.528798
0.627	0.047284	9.18	2.342	3.664	-0.33213	0.57226	0.244812	0.367678	0.442512
0.578	0.320701	44.869	1.629	4.475	-0.954957	0.801483	0.716294	0.24935	0.55225
0.423	0.188879	8.971	0.766	1.043	-0.113107	0.25864	0.843484	0.818509	0.665247
0.698	0.130471	23.584	2.8	0.49	-0.384022	0.401699	0.100687	0.59023	0.948227
0.195	0.205502	30.269	1.958	6.769	-0.289328	0.12082	0.153226	0.0602702	0.904704
0.51	0.009224	41.024	3.009	6.928	-0.746798	0.42844	0.892094	0.251939	0.864804
0.279	0.202817	32.096	1.889	3.675	-0.542063	0.613439	0.119906	0.290346	0.404988
0.667	0.288856	39.287	0.534	2.648	-0.239677	0.611581	0.536564	0.0233253	0.590383
0.389	0.068828	4.782	1.083	7.485	-0.727685	0.890663	0.228548	0.235035	0.464745
0.265	0.119512	17.495	3.151	0.809	-0.338325	0.629947	0.251086	0.483294	0.668902
0.664	0.229742	30.693	0.507	8.939	-0.3608	0.462979	0.516889	0.0812554	0.620718
0.529	0.116405	49.502	1.891	8.573	-0.0448726	0.582981	0.614413	0.258183	0.1415
0.433	0.164335	2.623	3.07	5.014	-0.0431605	0.479852	0.721654	0.0457725	0.943842
0.295	0.298804	11.114	1.401	7.969	-0.331352	0.0903013	0.276549	0.891089	0.901292
0.361	0.051567	29.682	3.182	8.634	-0.703778	0.645967	0.547529	0.56623	0.468096
0.613	0.081825	24.035	2.328	5.078	-0.326651	0.0108378	0.781442	0.358449	0.196324
0.597	0.124178	7.2	1.196	8.779	-0.674516	0.75336	0.0608794	0.121886	0.734477
0.199	0.302039	48.484	3.715	2.605	-0.220875	0.793899	0.535681	0.185146	0.223979
0.314	0.113171	45.285	1.858	3.334	-0.503806	0.841291	0.208324	0.664242	0.476989
0.477	0.20314	23.825	2.353	3.36	-0.303616	0.455608	0.878723	0.208446	0.883597
0.534	0.172382	10.664	1.237	6.62	-0.084593	0.981761	0.465842	0.697106	0.414277
0.567	0.068299	25.977	3.675	7.818	-0.33213	0.165744	0.30128	0.952431	0.638048
0.436	0.209149	0.934	0.432	5.534	-0.752899	0.690831	0.60488	0.956877	0.181217
0.166	0.173294	35.61	3.554	2.94	-0.786331	0.477751	0.764873	0.637805	0.494015
0.416	0.306244	12.732	2.98	4.7	-0.291662	0.959832	0.587063	0.736122	0.375718
0.295	0.289659	38.102	1.77	4.838	-0.130166	0.178598	0.173663	0.799534	0.123195
0.326	0.226301	48.052	3.698	2.957	-0.266199	0.922125	0.583651	0.81921	0.738254
0.744	0.063594	23.812	1.72	1.044	-0.947953	0.752721	0.93973	0.552311	0.0959055
0.371	0.313889	4.276	2.059	5.142	-0.0901962	0.133612	0.121825	0.0554884	0.451771
0.285	0.150241	9.11	2.28	1.257	-0.519806	0.491304	0.708253	0.461608	0.247797
0.176	0.061153	7.364	0.154	0.371	-0.895033	0.479213	0.349708	0.540463	0.563001
0.35	0.289993	22.271	2.238	7.211	-0.407929	0.203603	0.174212	0.0526254	0.166993
0.506	0.07613	43.403	2.124	5.03	-0.912279	0.718883	0.437973	0.44638	0.539793
0.244	0.315212	1.694	2.368	7.422	-0.923828	0.569824	0.0453765	0.933029	0.804377
0.468	0.167952	13.878	2.946	3.617	-0.864185	0.639419	0.094474	0.450857	0.941709
0.344	0.009293	9.015	0.02	9.022	-0.221996	0.117896	0.126119	0.559072	0.220142
0.235	0.08206	27.952	2.217	3.162	-0.66994	0.840073	0.207441	0.809189	0.227147
0.77	0.139194	4.578	1.458	8.061	-0.798005	0.80989	0.522097	0.598119	0.433527
0.624	0.177715	20.554	2.9	8.653	-0.299787	0.147866	0.619469	0.0482395	0.667409
0.417	0.017516	23.067	3.183	6.129	-0.961525	0.280234	0.973659	0.944268	0.425029
0.489	0.321956	14.579	3.406	5.596	-0.409765	0.642861	0.0222289	0.272407	0.41312
0.679	0.06426	42.553	3.066	2.369	-0.4507	0.665734	0.313829	0.346053	0.241553
0.345	0.255393	31.664	2.122	7.468	-0.682828	0.332591	0.966106	0.118931	0.655897
0.458	0.32424	1.295	0.264	2.929	-0.655466	0.0951745	0.0433663	0.651968	0.236071
0.439	0.056448	51.945	3.419	7.121	-0.159365	0.42308	0.0240868	0.313341	0.938481
0.464	0.104339	47.133	2.427	5.183	-0.625426	0.770904	0.0461989	0.70143	0.432308
0.589	0.066495	46.665	1.415	8.846	-0.87399	0.238934	0.0372748	0.866388	0.577469
0.272	0.081345	6.469	0.379	2.989	-0.978116	0.707918	0.417871	0.819849	0.0139749
0.684	0.158317	6.972	0.15	4.509	-0.637068	0.751472	0.528188	0.890846	0.211309
0.547	0.24711	13.211	1.542	8.402	-0.814316	0.0688897	0.424694	0.951121	0.930928
0.193	0.020074	47.669	1.938	2.502	-0.00571245	0.746538	0.21539	0.0399856	0.478512
0.141	0.317594	6.312	3.645	6.675	-0.9953	0.139003	0.58158	0.412115	0.651724
0.674	0.248189	48.719	3.676	0.155	-0.465112	0.60217	0.650932	0.570037	0.820915
0.717	0.093881	38.954	2.552	8.241	-0.860698	0.928156	0.862581	0.266924	0.0114774
0.542	0.301804	18.919	2.41	3.465	-0.70714	0.701948	0.00191372	0.0458943	0.407455
0.405	0.134901	33.812	0.414	8.798	-0.112765	0.395272	0.0343509	0.336489	0.206009
0.377	0.028945	41.462	0.466	5.672	-0.457486	0.471873	0.92974	0.639175	0.181217
0.359	0.03563	31.889	1.756	4.877	-0.718906	0.284407	0.104373	0.824509	0.908907
0.779	0.115896	13.201	2.103	3.38	-0.516818	0.0374576	0.629124	0.0875906	0.040412
0.476	0.307312	47.696	3.276	6.982	-0.759685	0.608292	0.913536	0.574697	0.509305
0.415	0.251747	49.498	0.627	4.05	-0.542125	0.508208	0.952735	0.244294	0.136871
0.71	0.321985	4.239	0.787	6.017	-0.889524	0.743888	0.841931	0.941984	0.466542
0.455	0.036629	41.422	2.526	2.619	-0.649956	0.893891	0.695918	0.282823	0.302894
0.616	0.120875	5.113	1.986	8.316	-0.829881	0.15344	0.633267	0.307341	0.807422
0.361	0.192427	46.148	3.813	0.3	-0.888932	0.634698	0.980573	0.505985	0.600829
0.38	0.321505	50.987	3.238	5.746	-0.437937	0.727685	0.357901	0.194588	0.738101
0.483	0.252854	12.447	2.598	5.464	-0.594889	0.759147	0.783574	0.790244	0.00160915
0.447	0.110759	48.777	3.504	7.96	-0.0748808	0.770386	0.492705	0.0346555	0.379221
0.374	0.239838	21.839	3.076	8.102	-0.963922	0.675481	0.574057	0.65212	0.178019
0.186	0.111142	32.24	1.671	7.224	-0.214587	0.584809	0.131663	0.537782	0.629185
0.634	0.175637	29.748	3.359	4.077	-0.564818	0.577194	0.0874383	0.936136	0.440349
0.753	0.066632	47.903	0.984	1.324	-0.271086	0.699999	0.311392	0.703349	0.158587
0.722	0.05093	15.66	1.194	0.518	-0.939952	0.480005	0.21606	0.138637	0.781351
0.168	0.269762	15.548	0.493	5.05	-0.0250435	0.72071	0.47504	0.443578	0.513264
0.518	0.222067	52.196	1.589	0.19	-0.680462	0.880703	0.0347469	0.337311	0.0554275
0.608	0.145065	39.106	3.039	3.512	-0.914364	0.797037	0.0512853	0.837058	0.364023
0.488	0.232006	45.503	0.553	5.61	-0.205062	0.0477827	0.93711	0.770356	0.271127
0.321	0.086461	14.8	2.436	5.096	-0.427758	0.724091	0.157947	0.0155891	0.859292
0.374	0.325132	21.051	3.82	6.91	-0.549036	0.9178	0.916369	0.0236604	0.0296909
0.241	0.241141	11.151	1.838	8.01	-0.865679	0.662932	0.440319	0.65346	0.124322
0.322	0.249208	44.516	2.847	4.677	-0.4587	0.651267	0.947253	0.837575	0.065113
0.145	0.015017	28.384	0.269	6.905	-0.967813	0.489751	0.0262492	0.115672	0.859413
0.236	0.157994	43.825	1.524	5.483	-0.355383	0.772762	0.514422	0.567174	0.924257
0.404	0.31927	49.428	3.655	6.451	-0.560211	0.766488	0.60217	0.19273	0.0984944
0.242	0.206296	44.196	2.828	8.377	-0.996451	0.96836	0.251726	0.230893	0.772153
0.184	0.234829	26.888	1.829	7.947	-0.424801	0.343251	0.6315	0.492584	0.0508589
0.231	0.119238	40.041	0.69	3.129	0.00935392	0.492949	0.714253	0.210304	0.307981
0.268	0.067132	26.44	0.413	1.447	-0.923485	0.572656	0.676181	0.440562	0.105408
0.541	0.156582	22.383	0.814	5.49	-0.814316	0.20138	0.276853	0.566047	0.819788
0.658	0.185899	44.497	2.632	1.088	-0.0632698	0.167663	0.858652	0.904978	0.935679
0.581	0.037815	30.544	0.288	0.112	-0.394637	0.213319	0.143937	0.979142	0.367678
0.716	0.251403	13.295	2.002	4.695	-0.747514	0.663359	0.444857	0.458593	0.745594
0.689	0.090411	27.725	2.719	2.189	-0.23258	0.197786	0.501538	0.318489	0.07224
0.345	0.252423	24.37	3.622	6.085	-0.162758	0.52633	0.545823	0.247797	0.622241
0.2	0.104359	51.119	1.238	2.902	-0.576554	0.281422	0.786315	0.823809	0.547407
0.253	0.285366	15.153	0.18	7.884	-0.910193	0.866053	0.955903	0.503457	0.0329194
0.413	0.046216	51.917	1.462	3.961	-0.350558	0.584778	0.0792757	0.936319	0.454024
0.486	0.185007	49.457	3.757	4.594	0.0029725	0.791676	0.110038	0.669511	0.431364
0.197	0.023995	23.543	2.132	2.717	-0.610889	0.383911	0.618434	0.729421	0.168516
0.695	0.168011	46.505	3.13	1.961	-0.870846	0.378734	0.155633	0.155358	0.00642143
0.423	0.274927	49.127	1.132	0.669	-0.17191	0.890175	0.457771	0.976888	0.585783
0.776	0.25354	25.678	3.243	4.682	-0.719591	0.267777	0.173024	0.710294	0.531782
0.212	0.25501	49.748	1.59	0.73	0.00689474	0.66945	0.223522	0.848845	0.0513157
0.199	0.020074	50.781	3.79	4.501	-0.925353	0.888439	0.499041	0.438948	0.368073
0.528	0.263283	51.234	0.587	1.313	-0.932357	0.667196	0.0146754	0.223583	0.399871
0.572	0.041991	32.257	1.132	2.498	-0.92389	0.311392	0.188923	0.417262	0.564037
0.332	0.043902	30.36	2.071	8.483	-0.631403	0.875404	0.420643	0.627206	0.144759
0.471	0.237936	43.778	1.69	4.059	-0.753584	0.708162	0.591388	0.953862	0.104373
0.333	0.078826	35.825	1.711	3.069	-0.129201	0.617033	0.66942	0.808702	0.766305
0.764	0.234897	34.951	3.827	2.257	-0.656524	0.464471	0.0660267	0.470989	0.264153
0.406	0.296226	27.843	0.311	2.974	-0.799592	0.452593	0.892521	0.923039	0.150333
0.539	0.308175	38.454	3.201	3.498	-0.602733	0.889536	0.80194	0.99769	0.106291
0.264	0.272722	25.898	1.466	5.976	-0.0844063	0.717878	0.522828	0.351961	0.124353
0.759	0.058448	17.835	1.165	1.092	-0.591402	0.574971	0.790549	0.314225	0.0874383
0.464	0.212726	10.358	1.637	5.662	-0.547448	0.68611	0.809098	0.140587	0.145643
0.724	0.267527	24.493	0.278	6.332	-0.739358	0.357596	0.893769	0.688638	0.798925
0.386	0.270085	25.176	2.105	4.145	-0.280829	0.349342	0.46904	0.0695293	0.0964842
0.193	0.22242	24.857	3.814	7.347	-0.922832	0.921729	0.0603312	0.272772	0.834195
0.504	0.226742	25.364	0.894	5.614	-0.813569	0.827951	0.449517	0.342977	0.210243
0.14	0.281514	37.486	3.092	7.718	-0.413189	0.0275285	0.64746	0.092281	0.769198
0.559	0.156014	2.843	2.506	0.052	-0.342838	0.413486	0.827159	0.906531	0.123865
0.465	0.171883	53.202	2.198	8.096	-0.966038	0.342946	0.892734	0.682212	0.281422
0.14	0.172196	22.412	1.958	7.153	-0.416365	0.217827	0.827859	0.390642	0.0514376
0.401	0.078198	7.781	3.182	0.794	-0.126243	0.933456	0.485	0.344347	0.383729
0.674	0.005627	8.887	1.165	0.555	-0.242136	0.465476	0.96702	0.667927	0.0863114
0.255	0.137028	32.075	2.389	0.786	-0.963019	0.353302	0.272163	0.0165029	0.792833
0.235	0.079365	2.91	3.146	5.562	-0.709443	0.403983	0.324611	0.0581991	0.626018
0.175	0.13398	7.194	0.37	4.462	-0.289981	0.361038	0.0973065	0.781381	0.416562
0.66	0.060389	50.474	0.817	4.17	-0.118648	0.834195	0.930897	0.131236	0.925933
0.726	0.323289	41.09	3.084	4.774	-0.961618	0.278315	0.752051	0.00301019	0.960167
0.567	0.236093	34.542	1.182	4.53	-0.655964	0.277828	0.300793	0.159287	0.771818
0.312	0.245424	53.328	0.959	2.92	-0.0635499	0.954532	0.0661485	0.0635292	0.67676
0.291	0.074493	22.721	2.754	3.053	-0.577737	0.751259	0.0613363	0.177318	0.280874
0.392	0.021653	47.305	3.475	0.99	-0.306573	0.373373	0.100383	0.756985	0.219258
0.166	0.203258	12.62	2.79	8.522	-0.268876	0.190689	0.731462	0.675176	0.825758
0.357	0.274682	36.633	0.83	6.757	-0.676882	0.861149	0.491792	0.291412	0.632383
0.415	0.169942	13.693	0.128	9.232	-0.754269	0.471507	0.61886	0.9171	0.095144
0.53	0.222538	4.491	2.602	2.539	-0.770207	0.950451	0.90577	0.90644	0.471812
0.166	0.166992	31.841	0.099	1.931	-0.271397	0.0827174	0.829504	0.879515	0.253401
0.363	0.30842	43.655	3.735	5.539	-0.710782	0.842144	0.61886	0.144637	0.0340464
0.475	0.239357	4.177	0.747	8.163	-0.103862	0.399932	0.421709	0.818204	0.256416
0.454	0.308518	17.953	2.846	0.765	-0.540507	0.506655	0.222669	0.710872	0.720923
0.353	0.141076	31.009	3.11	5.576	-0.624212	0.605429	0.667409	0.461212	0.268813
0.398	0.200053	50.637	3.498	3.189	-0.898271	0.405292	0.457953	0.994858	0.536838
0.398	0.235221	24.566	3.747	6.547	-0.19233	0.218375	0.455608	0.82189	0.217492
0.309	0.117444	39.632	1.275	8.118	-0.455898	0.83922	0.175765	0.19008	0.688973
0.193	0.080845	51.48	0.528	0.184	-0.0547404	0.252609	0.803098	0.647125	0.466177
0.738	0.231751	3.35	3.594	7.942	-0.819266	0.923983	0.411506	0.0441278	0.33588
0.424	0.311693	1.513	3.109	3.43	-0.203599	0.00824888	0.507538	0.475802	0.618434
0.375	0.199455	16.56	0.806	7.138	-0.523635	0.18411	0.599276	0.246822	0.443334
0.687	0.276241	37.052	0.078	1.877	-0.253996	0.47501	0.907536	0.334723	0.44172
0.264	0.296668	52.825	2.807	1.489	-0.972295	0.771483	0.899495	0.430054	0.778305
0.506	0.266959	38.481	0.285	5.22	-0.79704	0.375292	0.787381	0.0544833	0.916034
0.361	0.31829	10.423	1.75	8.405	-0.970583	0.326895	0.65879	0.795605	0.0221984
0.448	0.267547	38.738	0.329	5.228	-0.55688	0.815067	0.388541	0.208933	0.417262
0.583	0.301196	0.663	1.126	9.126	-0.756448	0.436176	0.987152	0.372307	0.998726
0.599	0.142997	44.681	2.421	6.223	-0.854472	0.578352	0.555844	0.684435	0.00760927
0.564	0.261617	44.613	1.838	8.251	-0.144267	0.73935	0.473152	0.887434	0.0582296
0.356	0.148035	17.369	2.685	4.816	-0.0312693	0.0296605	0.0125434	0.870926	0.866205
0.508	0.151378	3.984	0.921	8.458	-0.746113	0.650018	0.00675646	0.283371	0.539275
0.236	0.145938	39.858	0.029	9.049	-0.727902	0.650079	0.744071	0.476624	0.846956
0.641	0.120091	45.008	0.013	2.753	-0.452599	0.700273	0.740111	0.83054	0.406389
0.555	0.248757	1.334	0.47	5.298	-0.951968	0.206984	0.532392	0.966715	0.142962
0.636	0.096243	2.708	3.509	2.185	-0.812449	0.517346	0.177471	0.897485	0.971192
0.635	0.137959	49.423	0.919	6.486	-0.608336	0.523772	0.585448	0.639358	0.0897531
0.45	0.245797	2.104	1.239	6.248	-0.37985	0.418237	0.365972	0.319189	0.767615
0.276	0.179165	4.556	3.594	8.72	0.0156731	0.90312	0.316935	0.306001	0.0970933
0.755	0.11322	25.307	3.164	1.79	-0.433828	0.633724	0.242863	0.401059	0.530534
0.667	0.075866	15.849	2.339	8.453	-0.486187	0.158008	0.235309	0.612982	0.693725
0.635	0.29804	31.337	2.16	8.653	-0.0877059	0.158404	0.0836616	0.554412	0.31456
0.337	0.284661	37.798	1.004	0.176	-0.834394	0.264823	0.964979	0.98505	0.708771
0.781	0.072112	2.447	1.854	6.896	-0.909197	0.216517	0.0869205	0.545854	0.730091
0.226	0.041197	19.659	1.285	7.854	-0.524226	0.659582	0.396764	0.190659	0.565986
0.329	0.156553	34.924	1.168	5.009	-0.679061	0.367221	0.0820778	0.376602	0.311514
0.14	0.071151	42.577	0.44	3.868	-0.00975921	0.144424	0.942836	0.525143	0.712578
0.197	0.00496	24.877	0.429	4.907	-0.516849	0.223857	0.359606	0.78531	0.99498
0.392	0.273526	16.194	2.112	5.974	-0.153606	0.415892	0.94838	0.641186	0.172993
0.6	0.182998	20.921	1.143	3.761	-0.152579	0.799047	0.630221	0.382571	0.745959
0.609	0.190868	27.79	1.388	8.473	-0.868231	0.236436	0.200192	0.979599	0.217339
0.264	0.291384	46.243	1.13	1.615	-0.692073	0.485152	0.106657	0.395577	0.284437
0.417	0.173088	17.861	1.776	0.5	-0.833274	0.210151	0.569915	0.841504	0.170435
0.707	0.077855	40.383	2.105	8.308	-0.806814	0.641064	0.704568	0.0560367	0.952339
0.372	0.291022	26.225	2.174	0.532	-0.458326	0.198243	0.79396	0.0763518	0.33186
0.743	0.123041	20.212	0.304	5.541	0.0132139	0.824083	0.387414	0.59623	0.709715
0.234	0.217235	34.115	0.593	1.266	-0.583807	0.35184	0.360215	0.395759	0.0306047
0.304	0.237201	2.816	2.226	7.959	-0.520927	0.634089	0.609114	0.88649	0.235918
0.505	0.28318	44.947	1.274	6.601	-0.249109	0.773066	0.525752	0.324885	0.794569
0.562	0.159268	2.882	2.325	4.475	-0.00406262	0.185146	0.90647	0.682821	0.173481
0.149	0.296854	9.479	3.417	4.564	-0.536242	0.801514	0.468766	0.757868	0.662567
0.445	0.038796	27.866	0.568	0.604	-0.0113779	0.203055	0.603053	0.505863	0.492523
0.621	0.225753	51.009	1.163	3.267	-0.553052	0.920542	0.551854	0.158739	0.597418
0.596	0.029337	43.186	2.732	5.11	-0.0709275	0.750558	0.637439	0.147866	0.978045
0.63	0.023162	26.404	1.229	0.39	-0.386045	0.297503	0.719553	0.366276	0.0455288

## Sheet: 2017
Innovation	DIF	rgdp	fdi	open	SA	ROA	Lev	PPE	Indep
0.573	0.288669	32.991	1.012	5.369	-0.058507	0.481528	0.493924	0.633084	0.764112
0.609	0.184801	46.81	3.502	2.12	-0.548787	0.982218	0.207228	0.250447	0.425699
0.675	0.172069	4.7	3.46	7.839	-0.394419	0.142688	0.284529	0.420643	0.511985
0.32	0.324328	29.584	2.508	7.79	-0.397034	0.66814	0.606586	0.96568	0.668536
0.458	0.014517	12.632	0.934	1.736	-0.99421	0.797828	0.456217	0.577651	0.726162
0.274	0.159699	20.452	1.426	0.373	-0.227008	0.843119	0.985721	0.0205232	0.202354
0.375	0.055586	27.579	1.519	6.116	-0.627636	0.316204	0.980512	0.491853	0.346875
0.369	0.138184	24.409	0.95	1.892	-0.0828498	0.401973	0.547163	0.169826	0.653034
0.404	0.052469	47.103	3.785	0.342	-0.0929978	0.0772351	0.904095	0.454024	0.220842
0.43	0.280524	27.697	0.756	5.701	-0.323601	0.629033	0.931171	0.97235	0.884419
0.378	0.078679	19.919	3.493	6.89	-0.952871	0.888927	0.613804	0.85119	0.532209
0.164	0.139841	27.641	1.475	9.067	-0.519183	0.929009	0.0599048	0.291503	0.479883
0.543	0.00598	29.218	2.446	2.504	-0.0761882	0.527792	0.234578	0.985172	0.354063
0.775	0.030807	43.041	3.233	3.112	-0.312456	0.172323	0.0786666	0.412328	0.354154
0.349	0.324887	12.271	3.198	0.311	-0.945898	0.884845	0.147683	0.511163	0.319128
0.237	0.140262	5.97	0.438	5.748	-0.316628	0.659643	0.45171	0.809555	0.496239
0.364	0.096665	16.47	3.042	2.141	-0.34813	0.765087	0.636191	0.502239	0.424724
0.544	0.263891	47.845	2.969	5.082	-0.461875	0.734264	0.164861	0.521945	0.830936
0.143	0.263724	49.808	2.048	7.905	-0.787483	0.288854	0.656658	0.146983	0.956786
0.299	0.299598	41.724	1.819	5.112	-0.566095	0.992482	0.05293	0.15216	0.209116
0.662	0.123384	36.39	1.759	8.883	-0.386979	0.927029	0.728203	0.0596002	0.544514
0.466	0.263548	11.021	0.532	6.543	-0.715326	0.139429	0.261807	0.498401	0.512838
0.773	0.061085	44.762	2.021	5.824	-0.923516	0.171623	0.955903	0.225289	0.3279
0.27	0.12653	13.229	2.157	6.061	-0.6305	0.450979	0.829321	0.811747	0.905161
0.199	0.095488	44.472	3.512	7.832	-0.511401	0.802702	0.176801	0.565438	0.265797
0.646	0.059575	48.396	3.379	0.276	-0.303398	0.884906	0.394785	0.671369	0.188496
0.215	0.256932	47.419	0.974	0.174	-0.551869	0.818296	0.221268	0.13084	0.558859
0.716	0.127961	34.715	3.137	4.513	-0.517129	0.796336	0.0235385	0.487467	0.286326
0.595	0.302205	42.962	0.098	0.931	-0.247024	0.954898	0.318519	0.910369	0.203238
0.756	0.259872	46.474	1.186	6.728	-0.477502	0.28462	0.169948	0.631805	0.866784
0.328	0.221459	2.633	1.546	3.548	-0.00400037	0.855088	0.609114	0.287422	0.659064
0.199	0.056831	53.201	2.749	4.775	-0.745304	0.16608	0.759239	0.194192	0.0798239
0.506	0.025122	24.075	1.06	1.777	-0.125154	0.849119	0.792224	0.088352	0.661531
0.215	0.171873	25.007	3.015	2.787	-0.00574358	0.574423	0.396125	0.354611	0.408551
0.273	0.137449	47.544	0.46	9.118	-0.359243	0.368317	0.893678	0.286417	0.138881
0.286	0.071278	49.126	2.764	1.208	-0.315787	0.184933	0.688364	0.39512	0.673714
0.336	0.042736	11.097	0.165	8.447	0.00266121	0.974177	0.162638	0.315504	0.263178
0.232	0.285582	46.851	1.381	9.065	-0.102119	0.0545442	0.714588	0.323514	0.138485
0.451	0.175431	46.236	0.332	7.708	-0.260098	0.0310311	0.085154	0.00974129	0.6315
0.264	0.037541	33.666	2.748	6.853	-0.0172301	0.101479	0.599337	0.128617	0.742639
0.44	0.104682	20.039	1.571	2.112	-0.718502	0.970918	0.536351	0.168668	0.564341
0.243	0.255785	47.94	0.335	7.286	-0.269125	0.200649	0.2227	0.657663	0.478725
0.701	0.324298	53.383	3.093	5.328	-0.606967	0.229644	0.0493969	0.752416	0.528463
0.68	0.078159	16.728	2.903	6.635	-0.455245	0.905039	0.0505543	0.126881	0.865688
0.584	0.057438	3.172	0.192	5.254	-0.24223	0.755097	0.201319	0.698263	0.690466
0.283	0.061418	39.838	3.481	2.862	-0.704774	0.798377	0.0938344	0.238446	0.574697
0.689	0.004333	31.41	0.099	3.25	-0.779514	0.190872	0.143511	0.357352	0.593489
0.338	0.167207	40.112	1.415	4.395	0.00026429	0.460177	0.988279	0.944725	0.158069
0.332	0.295707	21.36	1.732	6.53	-0.161046	0.642038	0.238842	0.562971	0.954075
0.524	0.29755	50.144	2.581	6.119	-0.914209	0.0680064	0.209025	0.826367	0.914846
0.396	0.282877	35.932	2.959	9.203	-0.12394	0.102302	0.833799	0.326316	0.594312
0.702	0.268204	25.564	0.87	4.343	-0.396567	0.617764	0.386196	0.0903318	0.886917
0.408	0.264783	17.097	0.043	8.33	-0.474731	0.473365	0.157095	0.146587	0.484451
0.507	0.284827	41.03	1.581	6.514	-0.997292	0.777574	0.778701	0.199491	0.960319
0.25	0.111161	42.496	2.785	4.761	-0.593519	0.23936	0.327321	0.954349	0.924318
0.425	0.101252	9.487	1.694	3.586	-0.758066	0.353515	0.849362	0.134038	0.11287
0.201	0.323387	18.544	1.164	4.037	-0.659979	0.739868	0.511071	0.68474	0.845555
0.255	0.229507	19.709	0.952	0.335	-0.351897	0.38717	0.9704	0.262569	0.766853
0.772	0.322818	46.051	2.239	2.294	-0.82048	0.0918242	0.185846	0.456705	0.232385
0.372	0.034953	36.783	1.051	2.98	-0.939485	0.882805	0.259828	0.849088	0.294123
0.468	0.232163	40.377	0.083	2.188	-0.1245	0.71008	0.532117	0.397556	0.671582
0.634	0.016693	50.829	0.328	7.35	-0.264176	0.15612	0.530655	0.18545	0.610393
0.602	0.067642	30.429	0.37	5.439	-0.968124	0.484756	0.959466	0.0836007	0.0385845
0.591	0.262626	20.41	2.151	1.871	-0.115909	0.795361	0.384551	0.334174	0.927912
0.607	0.219881	34.472	3.467	6.378	-0.81883	0.551214	0.74797	0.602505	0.282884
0.642	0.227429	13.323	2.213	7.247	-0.0261953	0.277371	0.408643	0.520087	0.612952
0.519	0.063604	14.978	1.276	6.485	-0.480303	0.709136	0.814275	0.253005	0.367891
0.572	0.079571	5.815	2.253	2.472	-0.345546	0.172141	0.512868	0.128556	0.172323
0.204	0.140664	4.747	0.532	3.285	0.0117508	0.455761	0.612221	0.849088	0.313615
0.597	0.210511	31.453	1.432	9.127	-0.191458	0.00246196	0.385982	0.331068	0.368256
0.746	0.231349	40.826	3.779	1.281	-0.937306	0.642678	0.148353	0.675176	0.374043
0.335	0.202062	33.192	2.892	7.963	-0.935314	0.709989	0.0765041	0.34654	0.460207
0.673	0.104761	2.798	2.303	6.558	-0.319336	0.766366	0.126241	0.0415998	0.339413
0.508	0.084462	43.786	0.972	8.962	-0.569176	0.760244	0.698415	0.31459	0.56355
0.406	0.312723	38.744	0.699	6.911	-0.21549	0.874581	0.21938	0.477599	0.959162
0.201	0.309449	36.7	2.903	3.034	-0.533845	0.856337	0.27128	0.800326	0.140708
0.572	0.023525	12.593	1.294	5.233	-0.982599	0.104403	0.462948	0.555996	0.499406
0.69	0.215784	23.141	0.304	1.972	-0.447836	0.293483	0.663633	0.927029	0.609358
0.619	0.030758	24.428	2.793	7.188	-0.359337	0.834225	0.774346	0.325798	0.407577
0.609	0.210227	34.231	2.329	2.807	-0.928248	0.924105	0.688669	0.126607	0.0911237
0.392	0.166139	24.203	2.696	3.322	-0.905617	0.48503	0.598362	0.380439	0.123591
0.346	0.231143	0.68	0.684	8.554	-0.888496	0.767858	0.302955	0.513752	0.261198
0.772	0.005646	32.855	0.173	5.672	-0.0637989	0.912013	0.673288	0.551854	0.99766
0.499	0.025064	39.259	0.947	1.439	-0.909197	0.222274	0.93778	0.901658	0.348642
0.748	0.168864	39.683	2.281	8.486	-0.21935	0.455486	0.929557	0.226142	0.352997
0.511	0.10283	28.364	0.545	2.928	-0.258666	0.91244	0.965223	0.423902	0.24335
0.395	0.304999	25.414	3.632	0.136	-0.295087	0.587946	0.509213	0.2813	0.643348
0.777	0.079443	1.408	0.205	8.2	-0.701256	0.174821	0.271005	0.783696	0.734081
0.74	0.200268	45.922	0.366	8.285	-0.610547	0.210334	0.904338	0.658242	0.771087
0.668	0.226086	28.416	2.324	8.687	-0.187474	0.136688	0.960289	0.145094	0.876652
0.703	0.091391	29.968	1.49	2.628	-0.0682192	0.552615	0.237685	0.551976	0.504127
0.425	0.074209	2.73	0.01	2.341	-0.222805	0.453324	0.203755	0.621906	0.477629
0.382	0.117248	15.753	0.348	4.902	-0.723638	0.717817	0.642922	0.224314	0.0276807
0.565	0.137106	35.224	3.827	0.432	-0.872309	0.651054	0.175034	0.422257	0.706121
0.183	0.063241	5.103	1.416	2.404	-0.709101	0.835809	0.798651	0.446471	0.618647
0.152	0.153779	8.71	3.037	3.78	-0.45235	0.0997736	0.148262	0.589073	0.838672
0.345	0.315369	25.195	0.135	7.918	-0.605192	0.850885	0.563885	0.569276	0.454725
0.42	0.177479	35.901	3.2	5.284	-0.877881	0.605733	0.697014	0.388206	0.11881
0.19	0.231634	6.915	0.561	5.125	-0.719498	0.931171	0.748061	0.211187	0.528493
0.496	0.228546	37.417	2.542	7.607	-0.34564	0.645358	0.0333154	0.306336	0.739411
0.331	0.10826	17.781	2.152	0.493	-0.114041	0.505711	0.0116601	0.572139	0.705938
0.726	0.293678	20.981	2.19	6.438	-0.758751	0.203481	0.452136	0.682608	0.969639
0.773	0.189555	43.523	3.272	8.551	-0.593083	0.919201	0.873881	0.382906	0.899952
0.268	0.171069	45.786	1.099	7.213	-0.620508	0.247005	0.927943	0.964004	0.382754
0.277	0.23031	46.302	0.084	0.76	-0.190276	0.726649	0.874551	0.462644	0.372551
0.644	0.277584	34.826	2.03	5.504	-0.144703	0.826337	0.814519	0.582525	0.218832
0.75	0.197083	36.56	3.054	1.847	-0.720587	0.593763	0.827524	0.915668	0.155785
0.266	0.133401	25.219	1.507	2.174	-0.733879	0.798529	0.675237	0.456156	0.877962
0.559	0.158366	45.634	2.763	2.29	-0.0657601	0.836905	0.224131	0.948227	0.607317
0.714	0.13297	41.751	3.63	3.21	-0.881212	0.170344	0.244172	0.123348	0.536138
0.282	0.282543	17.283	1.755	6.135	-0.511961	0.584992	0.745837	0.30728	0.0889307
0.138	0.072092	29.767	1.841	2.76	-0.367523	0.0709304	0.504066	0.491609	0.872388
0.226	0.058713	19.989	3.203	8.026	-0.330387	0.559133	0.919415	0.344499	0.755828
0.481	0.056282	33.807	2.578	5.211	-0.764012	0.354337	0.898825	0.223431	0.944055
0.664	0.179851	21.999	1.912	2.642	-0.23423	0.487954	0.876835	0.714405	0.49831
0.387	0.297608	45.739	1.509	1.248	-0.927345	0.819575	0.662932	0.730456	0.169278
0.391	0.303039	16.483	3.345	6.378	-0.855749	0.140526	0.254223	0.688181	0.976675
0.65	0.322662	37.155	2.196	7.018	-0.659792	0.0606662	0.275544	0.812905	0.436024
0.209	0.19225	26.517	2.789	6.86	-0.432427	0.983467	0.207228	0.0930729	0.810499
0.619	0.207639	9.304	0.116	5.259	-0.0125608	0.928521	0.0454679	0.905008	0.351687
0.234	0.009136	25.891	2.517	2.016	-0.430622	0.477233	0.561265	0.87583	0.868947
0.347	0.24417	18.701	0.404	9.258	-0.372722	0.648008	0.816682	0.958309	0.595926
0.27	0.021927	20.774	1.671	5.417	-0.432552	0.968756	0.080494	0.307494	0.703532
0.248	0.232947	40.08	3.724	1.441	-0.88006	0.521579	0.80657	0.944359	0.4158
0.44	0.076091	30.994	2.306	5.596	-0.370667	0.245238	0.853657	0.780468	0.0960273
0.405	0.024309	39.343	0.687	7.986	-0.947859	0.28797	0.553346	0.983497	0.233878
0.311	0.151877	32.988	0.045	4.8	-0.993868	0.676303	0.828408	0.268813	0.73067
0.473	0.300902	30.546	0.99	0.267	-0.279149	0.0910018	0.0036498	0.101205	0.389089
0.26	0.285925	25.206	1.417	2.374	-0.595698	0.0172034	0.442694	0.378551	0.00745698
0.673	0.179234	19.113	2.894	2.02	0.00842006	0.0780269	0.715441	0.598332	0.00212693
0.578	0.250188	45.38	0.808	1.25	-0.369329	0.80057	0.398775	0.0518335	0.948106
0.206	0.166668	38.094	0.979	2.508	-0.143458	0.62215	0.200953	0.0707781	0.955933
0.441	0.116876	9.764	2.371	7.658	-0.637442	0.391099	0.559773	0.872571	0.270549
0.318	0.101379	43.935	1.012	8.325	-0.760806	0.17412	0.367251	0.0214065	0.0245436
0.31	0.146722	35.127	3.85	0.591	-0.0619001	0.626688	0.967355	0.0218634	0.540706
0.25	0.055988	36.247	2.509	1.096	-0.394388	0.724243	0.112809	0.125236	0.0891744
0.781	0.22734	4.261	3.609	6.813	-0.191521	0.118901	0.987883	0.823687	0.492218
0.735	0.071474	48.934	1.54	7.026	-0.179847	0.913536	0.0252137	0.104799	0.520574
0.354	0.100409	29.49	1.586	8.415	-0.354854	0.151308	0.579448	0.959375	0.441811
0.664	0.224763	47.548	2.243	7.095	0.0177276	0.747208	0.217644	0.232751	0.660313
0.698	0.123943	25.817	2.698	8.137	-0.455929	0.223553	0.685593	0.268782	0.842692
0.701	0.265038	20.17	0.833	1.534	0.0025367	0.943506	0.285747	0.462827	0.432948
0.727	0.126197	37.592	1.092	8.275	-0.884481	0.207228	0.759787	0.192669	0.96303
0.446	0.127716	10.165	0.177	0.529	-0.141216	0.910399	0.387749	0.183988	0.0847276
0.582	0.213765	18.624	3.537	6.348	-0.869632	0.13148	0.406663	0.844977	0.683217
0.776	0.095802	27.003	0.659	4.246	-0.123131	0.340083	0.452867	0.594829	0.0473258
0.69	0.238485	12.955	1.079	5.729	-0.613068	0.592301	0.15012	0.704872	0.42174
0.603	0.297707	29.481	1.651	7.752	-0.262495	0.429232	0.512838	0.715136	0.925872
0.723	0.221381	7.326	3.05	1.638	-0.654438	0.791554	0.32988	0.924471	0.187918
0.148	0.11417	7.234	0.331	3.687	0.005992	0.732893	0.159988	0.00983267	0.618221
0.243	0.095449	27.437	0.531	7.729	-0.230276	0.193948	0.123104	0.280447	0.755218
0.39	0.240975	48.519	1.566	2.396	-0.762705	0.63415	0.126028	0.638323	0.540706
0.745	0.243748	31.745	0.454	1.68	-0.793335	0.807636	0.682669	0.729269	0.967537
0.352	0.167462	49.1	2.21	1.309	-0.673334	0.43974	0.991782	0.347484	0.00258379
0.317	0.222391	15.224	1.988	5.936	-0.321359	0.108241	0.416014	0.612129	0.160049
0.689	0.267537	12.746	0.103	7.516	-0.29216	0.105104	0.0254269	0.958705	0.685623
0.2	0.277535	30.332	0.737	3.394	-0.547604	0.555448	0.369018	0.459872	0.705055
0.351	0.215657	31.607	3.67	7.174	-0.890053	0.579509	0.121733	0.512533	0.269726
0.555	0.086481	9.95	1.388	0.122	-0.369796	0.770356	0.752447	0.439466	0.702131
0.429	0.240808	40.355	0.881	3.379	-0.638967	0.784579	0.901932	0.00897986	0.156181
0.666	0.316702	25.355	1.386	2.219	-0.467323	0.311331	0.587154	0.420217	0.765604
0.615	0.078777	3.679	0.746	8.651	-0.121263	0.206862	0.916156	0.791798	0.340875
0.341	0.018967	21.471	0.77	0.623	-0.0929978	0.0833875	0.468096	0.663816	0.956207
0.67	0.275094	29.609	2.269	9.24	-0.554608	0.118109	0.968999	0.56026	0.400785
0.359	0.066828	34.726	3.477	7.197	-0.896777	0.377028	0.463162	0.144181	0.832032
0.702	0.012919	4.517	3.573	5.042	-0.907609	0.429019	0.58356	0.982858	0.605033
0.682	0.008832	51.127	1.026	8.954	-0.01888	0.529285	0.132515	0.480888	0.621754
0.329	0.219166	17.43	2.253	8.386	-0.0166698	0.161176	0.578352	0.964735	0.156516
0.27	0.052655	10.458	1.433	7.745	-0.789102	0.206192	0.669024	0.516523	0.526909
0.241	0.318417	16.21	0.069	1.936	-0.041822	0.538422	0.778823	0.518747	0.548717
0.357	0.115621	28.375	3.278	8.141	-0.761646	0.311331	0.176953	0.499619	0.148719
0.719	0.063888	31.407	0.56	1.449	-0.234136	0.717999	0.847779	0.270457	0.0648084
0.597	0.274741	24.156	0.282	0.054	-0.112765	0.525539	0.0540569	0.903516	0.0359652
0.7	0.271115	23.769	3.048	2.604	-0.602422	0.133551	0.242589	0.588768	0.377789
0.689	0.022231	8.566	3.1	8.193	-0.964669	0.465111	0.519874	0.870835	0.363231
0.338	0.039364	6.923	2.991	5.413	-0.51109	0.463984	0.292874	0.342185	0.30125
0.699	0.118856	44.928	3.137	0.489	-0.463089	0.465172	0.260924	0.275726	0.732193
0.455	0.040207	25.132	1.431	1.378	-0.81139	0.241675	0.415283	0.271188	0.643013
0.765	0.226792	43.491	2.278	2.322	-0.508755	0.991142	0.192882	0.414064	0.0973979
0.275	0.29109	49.536	0.109	5.544	-0.734284	0.0648998	0.440775	0.995985	0.201288
0.652	0.170501	7.411	2.299	5.762	-0.0215882	0.677643	0.361221	0.326895	0.809219
0.507	0.102536	19.303	0.929	7.059	-0.86792	0.449639	0.0726969	0.65011	0.867972
0.666	0.146408	11.457	3.044	8.976	-0.794082	0.979629	0.958583	0.734294	0.804986
0.391	0.185468	23.36	2.398	1.747	-0.400364	0.305331	0.465872	0.123987	0.880094
0.249	0.323946	45.629	1.606	3.183	-0.937369	0.468614	0.473213	0.608444	0.895384
0.476	0.210903	27.338	1.856	8.696	-0.058009	0.026432	0.939852	0.948014	0.172689
0.343	0.128285	38.239	1.767	9.005	-0.533347	0.731279	0.947953	0.358693	0.199217
0.195	0.024681	18.314	3.711	8.416	-0.908325	0.217522	0.807605	0.805351	0.866053
0.609	0.298206	52.47	3.087	0.025	-0.791997	0.915486	0.389759	0.650384	0.685258
0.297	0.13443	15.239	2.985	4.382	-0.811203	0.0442192	0.330519	0.646698	0.891607
0.749	0.071621	45.642	1.047	8.564	-0.285032	0.884053	0.274478	0.849332	0.86054
0.686	0.082413	40.638	1.429	1.147	0.00745506	0.20007	0.800265	0.452684	0.716872
0.37	0.161228	31.402	0.989	8.639	-0.502747	0.00234013	0.201897	0.0860373	0.561539
0.767	0.05339	38.602	2.598	5.412	-0.164003	0.508878	0.75336	0.609936	0.214964
0.652	0.04993	13.56	3.18	0.035	-0.904279	0.541742	0.659765	0.939943	0.880307
0.465	0.0618	2.235	3.036	2.705	-0.322698	0.146861	0.29461	0.9171	0.649044
0.656	0.22983	29.031	1.125	2.648	-0.325966	0.728599	0.922613	0.772884	0.222761
0.329	0.257	0.827	0.716	6.811	-0.602204	0.484786	0.555265	0.214263	0.793016
0.257	0.133529	22.602	0.08	5.293	-0.979766	0.393018	0.0691638	0.65279	0.472604
0.411	0.310331	50.253	0.892	5.323	-0.745179	0.569519	0.281757	0.628698	0.163673
0.475	0.195005	1.465	0.563	3.08	0.0055562	0.255655	0.120637	0.929009	0.305026
0.574	0.27482	34.13	0.717	3.24	-0.341002	0.215603	0.533427	0.4677	0.381262
0.546	0.305538	19.191	3.659	1.364	-0.874862	0.83989	0.321717	0.425212	0.601956
0.582	0.185007	32.117	3.121	5.061	-0.352675	0.726436	0.522828	0.709624	0.666435
0.61	0.05192	47.037	3.501	4.22	-0.151738	0.0119038	0.528249	0.248223	0.0116601
0.452	0.302156	46.658	2.715	4.273	-0.114881	0.251086	0.566869	0.142505	0.448633
0.452	0.240465	14.166	0.546	5.396	-0.0808264	0.126637	0.727807	0.236558	0.613134
0.408	0.041403	46.573	2.068	2.693	-0.176921	0.74334	0.172719	0.108484	0.10285
0.24	0.11471	32.572	0.597	9.141	-0.716291	0.827281	0.684892	0.0246045	0.731248
0.693	0.232388	28.311	2.357	7.657	-0.817429	0.573753	0.240335	0.889962	0.813057
0.743	0.159915	20.455	2.512	7.876	-0.600399	0.452532	0.708893	0.730822	0.850794
0.647	0.312674	27.407	2.973	6.13	-0.0503824	0.740142	0.399902	0.71538	0.568575
0.478	0.126011	53.36	3.078	5.07	-0.479027	0.0639251	0.55094	0.28331	0.673044
0.348	0.120042	29.767	2.851	4.931	-0.501066	0.723543	0.465964	0.379008	0.265158
0.62	0.286219	16.55	3.126	3.232	-0.00982147	0.112474	0.421313	0.347454	0.28925
0.778	0.298099	45.288	2.027	9.21	-0.932419	0.955689	0.0201578	0.500381	0.948806
0.366	0.201484	11.573	0.98	0.405	-0.707108	0.723299	0.135622	0.903211	0.480888
0.531	0.27827	28.521	3.707	5.794	-0.778767	0.920755	0.115063	0.405232	0.186121
0.427	0.108544	36.854	0.455	1.218	-0.1777	0.607926	0.381993	0.436055	0.150424
0.619	0.083775	16.81	1.735	0.382	-0.0457442	0.874398	0.112292	0.624617	0.536046
0.139	0.086128	18.442	2.448	9.083	-0.737023	0.592484	0.120576	0.743827	0.863099
0.482	0.016879	28.265	1.024	7.442	-0.53674	0.19474	0.633876	0.0293559	0.18143
0.34	0.121188	39.24	0.534	8.944	0.0118131	0.783483	0.0962405	0.39116	0.535285
0.482	0.185566	28.922	2.922	3.88	-0.338885	0.349159	0.649896	0.574666	0.65212
0.533	0.105006	10.99	0.328	2.277	-0.570235	0.353302	0.48771	0.76396	0.221817
0.384	0.290414	22.08	1.389	6.394	-0.260004	0.500624	0.679288	0.692111	0.700456
0.689	0.182576	22.127	3.174	5.829	-0.087488	0.94375	0.677491	0.771087	0.0497929
0.28	0.088608	20.829	3.401	3.231	-0.199552	0.723999	0.127063	0.283615	0.281574
0.714	0.285405	23.504	3.633	0.151	-0.494685	0.712852	0.14482	0.154445	0.267259
0.568	0.269468	6.674	3.184	6.777	0.0191284	0.855972	0.734599	0.351017	0.666465
0.239	0.045402	41.39	0.627	3.219	-0.240829	0.982035	0.480949	0.42841	0.420674
0.262	0.230134	31.562	0.55	8.945	-0.235786	0.966806	0.174273	0.255564	0.687694
0.329	0.069191	34.831	3.304	8.833	-0.504833	0.532331	0.543539	0.454999	0.653094
0.59	0.170657	49.368	1.396	2.241	-0.890831	0.45969	0.73932	0.591022	0.0961187
0.65	0.060487	16.09	2.235	7.228	-0.999097	0.505102	0.717512	0.627053	0.133003
0.585	0.249139	20.482	0.792	9.108	-0.189155	0.788143	0.193979	0.692567	0.0480568
0.548	0.231536	36.207	2.131	3.121	-0.763763	0.943811	0.314895	0.688821	0.598241
0.69	0.037374	11.683	0.597	5.836	-0.766907	0.812753	0.712822	0.761432	0.723451
0.564	0.217666	33.947	3.688	4.307	-0.462093	0.954014	0.0893267	0.17674	0.0441278
0.469	0.297971	44.605	2.34	9.19	-0.356753	0.766031	0.978472	0.621266	0.0664836
0.576	0.110426	36.205	1.389	2.674	-0.780261	0.484847	0.883231	0.481467	0.508848
0.755	0.061751	44.94	3.429	3.175	-0.392987	0.852835	0.380196	0.0963623	0.63546
0.418	0.022868	37.955	2.768	1.099	-0.897742	0.738619	0.4038	0.548016	0.015315
0.566	0.166492	12.203	0.538	1.625	-0.98677	0.474553	0.343494	0.0136094	0.608657
0.599	0.11371	11.109	0.742	7.006	-0.584087	0.213471	0.103794	0.185511	0.605824
0.569	0.169589	29.835	1.705	5.063	-0.926349	0.0731233	0.79396	0.83392	0.88384
0.152	0.265312	29.316	3.346	6.568	-0.704276	0.352632	0.211065	0.0087362	0.533518
0.281	0.123198	8.666	1.433	6.667	-0.763919	0.604758	0.738223	0.909821	0.325798
0.56	0.038933	47.618	0.457	3.719	-0.552553	0.838763	0.870652	0.00736561	0.550605
0.348	0.283396	29.979	3.084	0.834	-0.210572	0.643257	0.96571	0.3565	0.120911
0.59	0.180822	39.304	1.479	6.494	-0.754331	0.502239	0.417902	0.735056	0.34118
0.772	0.151005	42.847	0.297	6.564	-0.0899472	0.0953268	0.886764	0.556818	0.272589
0.582	0.281857	49.808	0.717	0.467	-0.111457	0.849545	0.762254	0.132028	0.0689811
0.196	0.269899	37.451	0.78	7.116	-0.625239	0.547651	0.486005	0.297839	0.213197
0.327	0.05834	50.68	3.411	3.514	-0.608679	0.234731	0.919506	0.951913	0.0538742
0.202	0.197465	50.792	3.355	7.134	-0.0749431	0.24935	0.404044	0.515274	0.538909
0.163	0.323152	52.745	2.522	8.047	-0.123629	0.631317	0.649287	0.847718	0.5729
0.67	0.023672	19.688	0.308	3.985	-0.772635	0.696679	0.14814	0.679684	0.877261
0.218	0.226272	22.789	3.726	6.115	-0.377734	0.0574072	0.225015	0.0480263	0.788234
0.341	0.044138	12.69	3.124	2.503	-0.90515	0.867089	0.419577	0.796184	0.873424
0.661	0.284435	37.375	1.11	8.454	-0.00810938	0.594951	0.328509	0.67478	0.793991
0.555	0.299098	30.669	3.025	8.798	-0.93298	0.0611535	0.575763	0.0363916	0.303351
0.164	0.041864	41.886	0.468	2.745	-0.0391449	0.0663617	0.0736106	0.696618	0.793503
0.15	0.130157	12.335	1.064	3.014	-0.702657	0.370571	0.209116	0.98368	0.309443
0.474	0.264332	23.93	3.396	1.958	-0.523012	0.303351	0.144333	0.48235	0.401546
0.453	0.245964	16.877	2.551	5.578	-0.707949	0.78726	0.850703	0.530077	0.76932
0.338	0.025416	8.364	2.493	8.129	-0.769491	0.0710522	0.0699557	0.995924	0.0673364
0.596	0.007636	41.882	3.372	3.898	-0.583153	0.918714	0.812509	0.359637	0.782782
0.321	0.033924	27.88	2.472	0.37	-0.195505	0.592271	0.614688	0.619134	0.62614
0.554	0.29014	35.592	1.919	8.038	-0.423555	0.337068	0.134678	0.0908191	0.282183
0.542	0.163424	49.126	1.675	5.01	-0.0980096	0.717207	0.304174	0.58222	0.979751
0.19	0.260558	17.605	2.585	8.449	-0.706641	0.547651	0.667318	0.0247873	0.769198
0.283	0.225909	19.33	2.417	4.99	-0.411758	0.701065	0.0606966	0.0401074	0.891516
0.567	0.212442	38.678	3.314	1.877	-0.0129344	0.59553	0.289128	0.525874	0.188131
0.168	0.091754	6.155	0.29	7.285	-0.74107	0.617459	0.977375	0.754487	0.912501
0.347	0.068103	21.542	2.028	1.798	-0.167302	0.281696	0.224741	0.0290818	0.898521
0.226	0.20957	53.177	3.308	3.101	-0.00982147	0.393414	0.220507	0.423415	0.436055
0.474	0.103516	45.521	1.419	7.403	-0.829601	0.0110814	0.510858	0.658181	0.805961
0.218	0.285748	38.014	0.602	2.937	-0.444599	0.468218	0.0315488	0.607043	0.867241
0.707	0.09839	15.017	3.164	7.539	-0.817927	0.266163	0.577194	0.494624	0.586088

## Sheet: 2018
Innovation	DIF	rgdp	fdi	open	SA	ROA	Lev	PPE	Indep
0.749	0.209256	10.541	3.531	7.774	-0.477502	0.559925	0.687329	0.0865855	0.339443
0.556	0.112681	44.802	0.12	3.3	-0.0450905	0.365058	0.0461684	0.88649	0.74331
0.712	0.058085	52.923	2.325	4.333	-0.961929	0.428592	0.90513	0.495812	0.309534
0.212	0.14187	43.831	1.291	7.367	-0.126057	0.670151	0.0324321	0.565956	0.751046
0.24	0.097145	15.426	2.622	3.534	-0.179567	0.401577	0.611825	0.66278	0.470076
0.593	0.193397	5.606	3.398	6.924	-0.0621491	0.640911	0.435567	0.378947	0.322722
0.182	0.038923	19.252	1.907	2.612	-0.311523	0.416775	0.122221	0.254954	0.98033
0.356	0.198494	53.493	2.83	2.459	-0.302931	0.31794	0.576342	0.0434882	0.277036
0.669	0.173892	39.779	0.328	5.597	-0.387788	0.0959969	0.325403	0.336154	0.430603
0.707	0.097116	10.469	1.512	0.688	-0.773413	0.58155	0.874094	0.0988294	0.590778
0.419	0.195054	11.733	0.678	5.927	-0.854099	0.713644	0.770386	0.126759	0.571042
0.297	0.284474	21.805	3.239	1.963	-0.175116	0.941405	0.495873	0.97369	0.199887
0.75	0.032464	25.474	3.541	5.588	-0.325624	0.803067	0.870865	0.375962	0.187095
0.329	0.292943	31.076	2.439	7.968	-0.334122	0.943781	0.120454	0.682303	0.917557
0.643	0.250933	7.402	2.605	0.323	-0.756074	0.370906	0.236528	0.371667	0.0779051
0.491	0.239867	49.691	1.502	4.222	-0.316036	0.206771	0.83523	0.130231	0.498766
0.578	0.061261	24.425	0.042	4.799	-0.304612	0.745076	0.127307	0.564128	0.175339
0.263	0.050538	40.882	1.806	3.533	-0.385236	0.0770828	0.163308	0.0619454	0.799839
0.657	0.290042	43.046	3.012	0.558	-0.118524	0.0562499	0.0419653	0.823321	0.779798
0.374	0.195191	22.782	1.322	4.265	-0.14103	0.920542	0.192303	0.627906	0.0944435
0.471	0.171226	47.073	0.027	6.712	-0.372878	0.321656	0.420095	0.318093	0.926694
0.765	0.174853	25.47	3.531	6.586	-0.289732	0.036483	0.856855	0.577712	0.484786
0.229	0.298991	31.638	0.494	3.601	-0.800246	0.181948	0.478055	0.0151627	0.869891
0.624	0.212667	36.145	0.975	0.211	-0.860729	0.175948	0.33256	0.0708085	0.466999
0.718	0.269948	14.57	1.414	8.227	-0.507852	0.238446	0.162425	0.811626	0.697684
0.138	0.178587	53.096	2.803	1.741	0.00266121	0.719248	0.544575	0.119236	0.595865
0.194	0.018487	34.629	2.126	4.655	-0.756199	0.0317011	0.231807	0.295371	0.07157
0.247	0.291904	34.823	3.226	6.544	-0.407804	0.455852	0.824661	0.657541	0.291656
0.722	0.284759	48.309	3.041	7.27	-0.408396	0.633937	0.467273	0.109337	0.085885
0.271	0.019604	22.591	2.935	5.337	-0.0303665	0.987487	0.675207	0.235035	0.760396
0.713	0.194936	17.276	0.415	3.068	-0.072266	0.879333	0.00392392	0.965375	0.262081
0.282	0.027416	50.67	2.002	5.138	-0.195443	0.775412	0.662171	0.323545	0.054331
0.218	0.266733	31.206	2.676	2.74	-0.512273	0.205979	0.780955	0.277767	0.657724
0.165	0.310713	5.061	0.595	6.556	-0.854255	0.789118	0.438247	0.268934	0.233482
0.162	0.063937	49.871	2.647	4.205	-0.686937	0.125571	0.138363	0.400785	0.108332
0.439	0.256589	3.03	0.939	0.966	-0.215334	0.798925	0.883475	0.850307	0.679684
0.414	0.304666	53.21	3.594	4.464	-0.254214	0.328875	0.504919	0.523803	0.582007
0.653	0.209237	1.117	3.21	8.169	-0.325157	0.284437	0.38184	0.47903	0.51765
0.399	0.189016	35.113	2.305	0.226	-0.659668	0.404897	0.248101	0.16809	0.680598
0.459	0.204248	19.46	1.222	2.236	-0.293592	0.964522	0.20537	0.00565999	0.162546
0.644	0.138498	39.087	1.387	1.352	-0.290697	0.187857	0.617612	0.313646	0.243837
0.666	0.062006	30.057	1.496	7.478	-0.658796	0.969091	0.0424526	0.166293	0.996563
0.625	0.026632	30.515	0.237	0.644	-0.678314	0.72802	0.836936	0.159379	0.0882302
0.248	0.170667	31.949	2.236	8.57	-0.332846	0.61286	0.637013	0.650932	0.179907
0.614	0.128422	11.848	1.77	7.269	-0.62664	0.895993	0.306123	0.495477	0.872419
0.557	0.304852	9.105	3.335	3.384	-0.152547	0.808549	0.564676	0.793443	0.55691
0.395	0.30446	33.99	3.816	3.007	-0.204128	0.598941	0.929161	0.713126	0.0915805
0.26	0.057487	29.078	2.628	2.9	-0.0181017	0.108028	0.119358	0.885363	0.726558
0.622	0.257304	32.289	2.465	3.186	-0.349749	0.628759	0.583986	0.430207	0.174577
0.561	0.159356	20.952	1.798	9.051	-0.48491	0.351109	0.334936	0.12149	0.208019
0.451	0.22636	36.338	3.746	2.369	-0.946956	0.139521	0.68943	0.742853	0.737584
0.702	0.245307	37.749	2.841	2.907	0.00496475	0.962177	0.135226	0.159074	0.738863
0.167	0.107397	48.319	1.494	6.233	-0.0883596	0.737096	0.922826	0.112292	0.942776
0.219	0.151897	3.446	2.827	7.943	-0.744619	0.856459	0.595286	0.318824	0.711756
0.661	0.2333	4.24	3.394	3.964	-0.169357	0.214233	0.0503411	0.856094	0.983558
0.38	0.256344	48.249	0.58	1.008	-0.918722	0.970248	0.344895	0.395759	0.714497
0.198	0.021976	20.325	3.554	0.893	-0.658049	0.8818	0.874216	0.294427	0.700639
0.396	0.114112	43.04	0.81	8.62	-0.853165	0.428532	0.0791539	0.101631	0.21207
0.488	0.012527	14.171	3.804	8.125	-0.69226	0.559042	0.334418	0.484847	0.318915
0.2	0.110054	16.902	3.439	6.146	-0.340472	0.322783	0.207806	0.129348	0.342215
0.42	0.290326	25.915	1.923	9.248	-0.0328568	0.156516	0.693481	0.616241	0.310874
0.18	0.222714	40.649	0.551	6.453	-0.833554	0.12819	0.625043	0.846834	0.846987
0.644	0.235966	41.693	0.001	5.914	-0.72093	0.904003	0.885637	0.00663463	0.387018
0.558	0.126217	0.984	3.815	7.1	-0.1518	0.732771	0.604454	0.616911	0.123652
0.765	0.172843	20.898	0.16	7.742	-0.466887	0.206466	0.965223	0.727137	0.606921
0.606	0.270899	37.623	0.875	7.646	-0.228471	0.106109	0.814306	0.728751	0.390094
0.373	0.28964	50.837	3.651	0.828	-0.562982	0.0999868	0.691288	0.869008	0.618891
0.207	0.229271	29.824	2.102	5.776	-0.0726084	0.570159	0.468004	0.973263	0.99897
0.364	0.028092	20.474	0.9	4.406	-0.361329	0.363078	0.233299	0.411049	0.0227162
0.401	0.232663	23.501	3.655	7.043	-0.440925	0.72534	0.58691	0.831941	0.858561
0.641	0.153857	47.1	1.026	2.442	-0.578982	0.235736	0.0036498	0.724395	0.852865
0.64	0.28963	31.947	0.134	5.008	-0.102586	0.974786	0.402155	0.291808	0.978624
0.573	0.007842	6.249	2.852	2.534	-0.0434095	0.762802	0.614535	0.709136	0.206497
0.198	0.202944	35.985	2.074	1.044	-0.0206232	0.690131	0.867211	0.285838	0.154627
0.578	0.301794	49.369	0.281	7.348	-0.915734	0.774254	0.963943	0.540828	0.960441
0.405	0.307528	5.519	0.692	6.725	-0.683419	0.991081	0.310844	0.763259	0.757168
0.227	0.188134	4.886	2.748	7.341	-0.132065	0.475923	0.438278	0.052534	0.656506
0.43	0.205336	11.164	0.336	1.185	-0.969214	0.164739	0.195562	0.381597	0.673592
0.664	0.068063	15.524	3.666	5.861	-0.823312	0.673623	0.241736	0.734781	0.472025
0.765	0.047921	9.49	0.668	6.876	-0.0299619	0.68678	0.0219243	0.814397	0.344987
0.616	0.098635	15.221	0.919	5.302	-0.236409	0.625195	0.858439	0.37517	0.342702
0.328	0.198788	35.318	3.212	0.071	-0.787141	0.898186	0.342337	0.704811	0.945425
0.671	0.238455	48.231	0.794	2.049	-0.966536	0.507995	0.637104	0.297808	0.198608
0.69	0.144016	3.636	2.1	5.932	-0.839219	0.279777	0.90909	0.222791	0.6901
0.644	0.270105	17.508	3.387	7.882	-0.122601	0.518686	0.488959	0.252426	0.32659
0.611	0.1325	32.125	0.613	3.367	-0.575994	0.360825	0.943415	0.258213	0.250447
0.672	0.03462	14.175	3.811	2.253	-0.410886	0.596109	0.725949	0.913323	0.859688
0.663	0.102438	16.402	1.67	2.84	-0.333717	0.262782	0.527305	0.241553	0.309717
0.297	0.229379	6.81	3.689	6.026	-0.894504	0.768498	0.0198227	0.0159242	0.392957
0.566	0.059154	13.839	1.346	5.457	-0.858581	0.851373	0.123987	0.580514	0.24134
0.237	0.026289	16.862	0.647	5.927	-0.874582	0.128008	0.474126	0.0953268	0.7127
0.352	0.045294	32.381	2.183	0.489	-0.329391	0.530046	0.223005	0.730182	0.904247
0.615	0.058154	19.021	2.956	1.196	-0.164003	0.421435	0.844642	0.880338	0.671582
0.473	0.156053	36.343	2.332	3.968	-0.130602	0.639419	0.112444	0.881099	0.576646
0.246	0.181116	7.781	1.538	0.264	-0.746019	0.284072	0.862946	0.295311	0.169156
0.644	0.016467	25.3	2.739	9.106	-0.0642347	0.502208	0.767493	0.279077	0.994858
0.259	0.266116	38.516	1.287	5.61	-0.176703	0.077966	0.694395	0.0779965	0.264944
0.706	0.021535	32.088	1.45	4.836	-0.446591	0.0782402	0.878023	0.160749	0.542595
0.518	0.088216	29.06	0.971	1.719	-0.638625	0.367464	0.521031	0.0447674	0.422135
0.224	0.154083	5.63	3.411	1.561	-0.317281	0.248954	0.984807	0.326651	0.539305
0.697	0.028729	21.071	3.478	1.563	-0.427945	0.020706	0.249259	0.963883	0.866175
0.75	0.308312	39.626	2.042	1.992	-0.373313	0.731705	0.754487	0.330489	0.674902
0.264	0.201062	8.777	3.243	6.974	-0.942754	0.922978	0.340113	0.0681283	0.0780574
0.413	0.053263	31.41	0.441	1.429	-0.934972	0.613896	0.371424	0.293757	0.557641
0.142	0.10285	27.09	3.064	2.462	-0.875827	0.339383	0.768406	0.165988	0.396521
0.409	0.27973	49.185	1.477	3.74	-0.0141173	0.508787	0.0580164	0.348246	0.38845
0.341	0.215471	18.747	3.225	7.585	-0.905648	0.867881	0.106596	0.413425	0.770599
0.738	0.299931	51.387	0.039	7.805	-0.913742	0.345109	0.718152	0.702527	0.762071
0.485	0.192535	9.417	3.139	1.765	-0.545985	0.0574377	0.721532	0.684527	0.615327
0.645	0.131862	36.019	0.55	6.545	-0.476848	0.774437	0.712913	0.335636	0.597083
0.167	0.173216	21.984	1.091	4.934	-0.100126	0.610545	0.123561	0.577042	0.798133
0.218	0.324171	6.375	3.641	2.533	-0.496864	0.212131	0.745685	0.307189	0.180547
0.29	0.2901	46.204	3.18	8.013	-0.294059	0.250904	0.404866	0.0403206	0.757685
0.532	0.061663	37.385	2.981	6.831	-0.0485147	0.48637	0.887282	0.70472	0.345383
0.499	0.085824	19.652	0.461	3.788	-0.592367	0.179298	0.836266	0.626505	0.737827
0.375	0.050724	4.875	0.441	3.09	-0.153108	0.136536	0.720497	0.210852	0.77465
0.669	0.261382	32.802	2.642	7.693	-0.641675	0.181034	0.568758	0.379769	0.15414
0.647	0.106074	49.374	3.181	7.074	-0.050538	0.311727	0.60686	0.286661	0.426308
0.436	0.136175	48.974	3.122	4.428	-0.469751	0.345078	0.462035	0.3272	0.0772046
0.474	0.13743	44.302	1.081	8.657	-0.996078	0.314712	0.0845448	0.996107	0.0791843
0.309	0.134146	47.421	0.699	7.833	-0.39115	0.41312	0.0474781	0.61548	0.850672
0.355	0.119816	23.714	1.012	4.915	-0.196626	0.755888	0.382754	0.448694	0.0130916
0.48	0.142978	40.389	3.815	8.687	-0.499012	0.750223	0.604088	0.265158	0.831941
0.321	0.249522	48.437	1.677	6.304	-0.49179	0.344682	0.0750117	0.853809	0.808214
0.681	0.176421	33.286	0.455	0.051	-0.194976	0.945273	0.374987	0.543021	0.24798
0.607	0.062457	5.951	3.148	4.94	-0.507199	0.291138	0.837179	0.228639	0.276853
0.662	0.024495	46.008	2.091	4.304	-0.29574	0.033224	0.887038	0.973781	0.185481
0.492	0.117287	10.63	0.824	5.21	-0.253249	0.348763	0.356043	0.697989	0.500411
0.291	0.011841	12.034	0.867	7.243	-0.465268	0.335088	0.420643	0.965771	0.707857
0.357	0.283494	5.663	3.416	4.782	-0.823063	0.471568	0.333108	0.451771	0.0204319
0.434	0.268017	52.24	0.01	7.74	-0.675513	0.943537	0.5789	0.0644734	0.0950527
0.496	0.255677	5.761	1.202	6.572	-0.389251	0.100413	0.640546	0.298356	0.127155
0.272	0.03411	1.411	0.123	8.316	-0.859266	0.814428	0.00696966	0.825575	0.196324
0.78	0.049195	11.392	2.074	4.484	-0.691886	0.0696511	0.588281	0.861576	0.294153
0.256	0.287121	47.709	2.676	0.252	-0.807437	0.486127	0.212649	0.335758	0.929222
0.198	0.027181	19.62	2.656	6.745	-0.266261	0.146922	0.315839	0.401333	0.724182
0.183	0.192456	3.486	1.446	4.006	-0.926038	0.430237	0.533427	0.321534	0.891851
0.251	0.102379	6.075	2.395	0.015	-0.870193	0.191146	0.312671	0.244416	0.0294777
0.644	0.096782	36.595	1.96	4.025	-0.720587	0.0265234	0.214172	0.915577	0.0956314
0.513	0.204424	48.07	3.278	6.117	-0.551464	0.936136	0.0655394	0.85853	0.0231426
0.531	0.052302	31.929	2.625	0.678	-0.990568	0.155206	0.610089	0.0367266	0.826854
0.709	0.111485	24.443	2.041	0.623	-0.0338841	0.407729	0.822438	0.546402	0.654891
0.539	0.297863	32.203	2.863	3.512	-0.844356	0.425303	0.527792	0.380226	0.648891
0.313	0.005568	43.462	3.772	0.852	-0.894566	0.945212	0.497244	0.751655	0.0617017
0.521	0.020976	14.268	2.673	8.472	-0.820231	0.0205232	0.673531	0.0649911	0.499467
0.635	0.012135	2.101	2.502	3.148	-0.18131	0.87781	0.675481	0.0120561	0.731462
0.427	0.01978	39.013	3.386	5.118	-0.972793	0.167024	0.242101	0.871322	0.936227
0.376	0.255334	1.599	0.776	4.095	-0.357033	0.797493	0.770264	0.513173	0.820976
0.479	0.255393	14.923	3.072	6.617	-0.249763	0.238751	0.616454	0.135683	0.503396
0.426	0.2728	41.119	0.063	0.005	-0.0406391	0.475253	0.287422	0.295067	0.568849
0.465	0.017702	5.023	2.825	5.166	-0.533907	0.474796	0.209877	0.236101	0.211187
0.364	0.075366	31.798	3.004	8.965	-0.0466781	0.39311	0.217339	0.0552143	0.849393
0.673	0.03214	31.602	2.269	0.066	-0.330169	0.330337	0.411414	0.736396	0.155633
0.537	0.131196	46.373	0.872	0.27	-0.165995	0.906135	0.559225	0.595043	0.852835
0.344	0.295236	17.797	3.364	1.861	-0.514576	0.445222	0.677552	0.136658	0.255564
0.307	0.04154	14.02	1.844	4.731	-0.785647	0.0317925	0.964553	0.890145	0.880551
0.177	0.199513	22.991	3.326	9.154	0.00300363	0.246609	0.734812	0.243594	0.116099
0.141	0.074385	46.853	0.398	1.664	-0.0544914	0.845525	0.506899	0.776325	0.275087
0.158	0.09145	36.598	2.704	6.415	-0.761428	0.166993	0.911191	0.186273	0.0149495
0.316	0.175333	11.361	3.618	4.8	-0.369983	0.5376	0.570829	0.267381	0.464776
0.382	0.250374	3.662	2.517	5.31	-0.0842195	0.494381	0.596261	0.0377317	0.017508
0.52	0.221891	50.131	0.749	4.016	-0.767903	0.0541178	0.879333	0.494655	0.149115
0.623	0.20214	17.383	0.499	3.836	-0.148501	0.845799	0.818083	0.070443	0.214629
0.324	0.246826	34.271	1.099	3.467	-0.589099	0.389637	0.635977	0.280234	0.589073
0.703	0.022662	15.627	1.943	4.929	-0.498514	0.264792	0.956664	0.635551	0.0871337
0.317	0.24267	1.783	2.266	1.97	-0.531759	0.501264	0.790031	0.319981	0.0437927
0.658	0.05737	41.221	0.881	3.718	-0.472615	0.936836	0.572565	0.669572	0.989254
0.678	0.070926	6.639	3.074	5.243	-0.00281747	0.836966	0.438156	0.00642143	0.308651
0.744	0.135891	24.575	2.368	1.065	-0.340161	0.551945	0.36183	0.817138	0.772488
0.388	0.173441	23.711	0.407	1.23	-0.875204	0.501325	0.336855	0.86319	0.403221
0.301	0.124256	30.162	3.003	1.941	-0.146073	0.261777	0.241858	0.191511	0.510584
0.223	0.208012	14.949	3.4	6.671	0.0152062	0.0351124	0.551823	0.623155	0.364875
0.336	0.250247	27.532	0.041	0.622	-0.0461177	0.285777	0.556179	0.744558	0.371028
0.231	0.060849	18.288	1.546	5.375	-0.584429	0.826733	0.227786	0.904765	0.176405
0.54	0.13001	39.926	0.439	2.854	-0.988856	0.13349	0.409648	0.284681	0.601317
0.428	0.108427	46.71	0.638	0.37	-0.0294638	0.157034	0.477385	0.541529	0.814945
0.759	0.176803	48.743	1.625	4.122	-0.0406391	0.448694	0.120606	0.0905754	0.644049
0.519	0.043393	32.018	3.771	8.265	-0.133403	0.840591	0.408612	0.513691	0.43511
0.322	0.141105	24.038	0.679	6.179	-0.92912	0.486736	0.803889	0.174516	0.372703
0.606	0.214657	41.777	3.723	1.588	-0.651855	0.531752	0.263026	0.521549	0.657541
0.49	0.034855	45.351	3.783	1.265	-0.0692776	0.208385	0.0861896	0.159562	0.454299
0.145	0.08011	41.347	2.62	3.901	0.0157665	0.61749	0.686811	0.174212	0.00748744
0.329	0.132509	5.747	0.677	6.376	0.00546281	0.00282745	0.920663	0.780376	0.84053
0.502	0.242523	46.127	3.551	0.351	-0.0771844	0.763076	0.130353	0.802763	0.452745
0.401	0.309527	36.066	1.735	4.548	-0.841772	0.0366657	0.565864	0.019975	0.381901
0.376	0.299755	24.033	2.592	2.445	-0.12092	0.0702298	0.357078	0.910399	0.0939257
0.267	0.265145	29.636	2.978	1.281	-0.56348	0.226629	0.647764	0.848175	0.558554
0.453	0.155406	18.943	0.32	6.135	0.0105679	0.854479	0.10023	0.230984	0.94975
0.772	0.253893	50.143	0.334	8.983	-0.939517	0.836053	0.380226	0.62148	0.35385
0.666	0.213853	39.324	1.735	8.721	-0.529425	0.0726055	0.821342	0.418998	0.898825
0.56	0.074993	33.789	0.685	2.217	-0.697458	0.701035	0.888592	0.0692247	0.234548
0.592	0.228301	37.142	0.872	4.821	-0.416147	0.335728	0.616546	0.375201	0.716446
0.553	0.306489	50.754	3.218	2.029	-0.813382	0.0724837	0.67542	0.927273	0.26799
0.645	0.015595	13.661	3.469	7.458	-0.806876	0.588098	0.224345	0.180273	0.258092
0.317	0.076659	22.02	0.363	5.338	-0.28553	0.0898444	0.193735	0.203024	0.359819
0.237	0.291973	23.951	2.577	4.13	-0.0379931	0.383698	0.175795	0.662079	0.755432
0.565	0.223743	13.444	3.765	4.361	-0.707171	0.882409	0.556544	0.0351124	0.616637
0.575	0.280955	15.786	3.666	4.183	-0.653722	0.79463	0.0654176	0.592606	0.2513
0.564	0.130716	40.651	3.397	9.01	-0.461003	0.29461	0.375018	0.211857	0.835169
0.22	0.013968	10.812	1.482	5.806	-0.361578	0.953131	0.9411	0.496878	0.13751
0.443	0.203934	48.579	3.565	6.344	-0.252533	0.221086	0.705816	0.296133	0.116373
0.617	0.082109	28.566	3.268	8.616	-0.45126	0.20738	0.832306	0.0993167	0.839129
0.724	0.004705	21.16	3.344	9.212	-0.72093	0.591235	0.142871	0.377668	0.596383
0.301	0.307008	6.21	2.683	6.668	-0.462622	0.901262	0.383668	0.386196	0.617703
0.694	0.235348	6.027	1.1	3.052	-0.851142	0.96373	0.0140053	0.453293	0.323819
0.21	0.107378	1.413	2.195	0.224	-0.618111	0.799473	0.628759	0.303473	0.487162
0.557	0.010038	0.783	0.834	2.193	-0.729552	0.748731	0.720375	0.430755	0.234304
0.204	0.013057	3.389	1.175	5.7	-0.118679	0.108759	0.888866	0.0666968	0.272681
0.31	0.12752	41.971	3.35	1.957	-0.229187	0.0539046	0.196354	0.756406	0.271371
0.491	0.198798	39.11	1.673	3.522	-0.988296	0.140739	0.788478	0.104464	0.781777
0.717	0.078796	39.939	0.938	0.452	-0.0158293	0.156059	0.478786	0.672557	0.622332
0.277	0.158386	49.089	3.75	8.176	-0.0790521	0.602413	0.399597	0.625805	0.112809
0.657	0.27578	48.121	3.04	2.427	-0.680711	0.604606	0.428257	0.092677	0.0848494
0.747	0.14975	26.038	1.589	7.226	-0.944902	0.504492	0.510675	0.812996	0.0677019
0.58	0.301568	30.39	2.276	7.944	-0.505891	0.940857	0.55158	0.104312	0.546219
0.674	0.292688	3.716	2.331	3.992	-0.969805	0.691715	0.0263711	0.634546	0.713766
0.294	0.158121	6.603	1.233	6.351	0.0157042	0.0467776	0.962999	0.103672	0.609418
0.204	0.239779	26.514	0.724	2.98	-0.531355	0.0102591	0.478025	0.287574	0.0599657
0.705	0.005431	38.783	0.67	6.871	-0.000918607	0.110038	0.467883	0.544057	0.3219
0.194	0.170873	28.731	0.165	3.808	-0.802394	0.0838139	0.678922	0.264213	0.844276
0.452	0.074621	19.306	2.558	3.456	-0.789942	0.234152	0.761554	0.31992	0.0412039
0.655	0.071318	17.767	1.905	7.412	-0.2144	0.732558	0.486248	0.0454984	0.479487
0.173	0.320525	0.668	1.178	3.818	-0.9214	0.652851	0.772427	0.763016	0.423232
0.769	0.283827	52.873	1.27	8.295	-0.744089	0.00827934	0.695918	0.413211	0.085885
0.685	0.237681	6.708	1.037	9.165	-0.32055	0.582007	0.112292	0.281666	0.539184
0.605	0.214833	31.123	2.901	0.644	-0.541223	0.841535	0.0679151	0.397434	0.674841
0.704	0.248267	46.017	3.437	2.4	0.0123734	0.687329	0.655196	0.602566	0.109581
0.701	0.043657	48.456	2.816	3.374	-0.757848	0.347697	0.460756	0.835748	0.454755
0.548	0.154093	52.31	3.43	5.972	-0.264705	0.187857	0.256843	0.661653	0.864713
0.291	0.088216	53.412	2.139	6.097	-0.384115	0.715867	0.11421	0.57226	0.246122
0.701	0.172579	6.185	0.445	5.74	-0.498389	0.571164	0.571255	0.101053	0.0458639
0.672	0.29801	5.742	1.169	4.872	-0.890022	0.760488	0.0313356	0.266498	0.039285
0.333	0.115298	8.857	3.859	5.063	-0.745615	0.950299	0.0216197	0.395851	0.997538
0.514	0.110113	21.686	0.043	4.019	-0.116158	0.0734279	0.504706	0.837789	0.666679
0.771	0.257941	19.702	2.022	8.543	-0.636882	0.032493	0.868459	0.616363	0.930014
0.475	0.307028	4.774	1.112	4.753	-0.0143663	0.805595	0.761828	0.537569	0.610058
0.648	0.0287	31.905	2.947	5.088	-0.902162	0.707674	0.433831	0.800326	0.763259
0.455	0.268086	5.731	1.93	5.389	-0.250199	0.0920983	0.731035	0.629459	0.916643
0.677	0.288385	44.415	3.465	7.998	-0.485595	0.290559	0.415161	0.958796	0.124871
0.186	0.03317	15.122	0.379	9.015	-0.669909	0.0674582	0.936319	0.715045	0.259401
0.274	0.296952	20.536	0.67	9.256	-0.567776	0.348824	0.354977	0.705755	0.457436
0.634	0.250717	9.924	3.27	6.428	-0.865119	0.540432	0.520696	0.671247	0.102941
0.23	0.274898	34.269	3.233	2.544	-0.560585	0.188557	0.21807	0.50967	0.26598
0.47	0.125491	35.041	0.753	0.876	-0.58085	0.276518	0.384612	0.217827	0.0132744
0.471	0.299167	1.965	2.121	7.293	-0.0825697	0.943963	0.0988294	0.574423	0.470989
0.697	0.029494	19.241	1.817	2.205	-0.511806	0.90044	0.460816	0.106231	0.0790016
0.184	0.034718	20.083	1.764	7.728	-0.885383	0.310326	0.0539046	0.344347	0.903242
0.284	0.170755	41.402	2.45	0.848	-0.917353	0.444065	0.108058	0.938451	0.462918
0.369	0.144761	23.24	0.128	0.098	-0.884263	0.875221	0.0590519	0.628789	0.916156
0.774	0.258088	39.125	2	1.804	-0.942816	0.49237	0.625835	0.613469	0.0803722
0.2	0.281789	49.549	0.365	2.635	-0.955423	0.111043	0.0911846	0.362652	0.122556
0.196	0.119405	43.705	2.15	1.749	-0.664275	0.978959	0.907262	0.381657	0.392622
0.607	0.290002	48.832	0.934	1.411	-0.853943	0.951578	0.334905	0.97637	0.254193
0.611	0.090362	11.607	2.047	1.322	-0.0376196	0.595408	0.203329	0.544696	0.34255
0.222	0.21995	21.3	1.731	2.783	-0.433859	0.0380972	0.515975	0.411871	0.159927
0.557	0.319378	31.74	1.556	5.804	-0.0168566	0.818418	0.0136399	0.77133	0.397556
0.52	0.191751	18.255	2.847	1.737	-0.321795	0.541498	0.3572	0.736335	0.90909
0.696	0.135283	46.804	2.551	5.276	-0.687902	0.580484	0.113754	0.0389805	0.728812
0.412	0.280759	4.612	0.167	6.3	-0.928995	0.657785	0.159592	0.411384	0.0408993
0.194	0.248463	4.12	0.566	6.716	-0.530981	0.546737	0.695552	0.193065	0.513477
0.232	0.223733	32.234	1.794	4.783	-0.468817	0.691745	0.509792	0.160445	0.909394
0.239	0.1206	3.641	3.797	6.449	-0.675014	0.0310006	0.64012	0.149785	0.355738
0.203	0.179577	18.99	1.661	0.014	-0.533783	0.784031	0.116464	0.477446	0.196385
0.282	0.049901	26.344	1.2	4.958	-0.466264	0.524107	0.905678	0.703136	0.840438
0.683	0.321427	26.04	3.156	1.247	-0.849897	0.260102	0.757503	0.757685	0.499832
0.722	0.268204	25.668	3.553	5.452	-0.483198	0.863586	0.055793	0.973324	0.213289
0.604	0.289669	24.3	0.127	3.76	-0.858986	0.597144	0.375779	0.0499452	0.0924333
0.414	0.144173	28.366	0.242	1.019	-0.590219	0.0132439	0.890998	0.46904	0.170465
0.711	0.223498	12.219	1.888	8.765	-0.21384	0.0321885	0.271828	0.428958	0.769259
0.234	0.128393	5.153	1.227	7.818	-0.201669	0.466695	0.238355	0.775534	0.794234
0.684	0.040785	50.22	0.151	6.19	-0.899267	0.77063	0.445253	0.0130916	0.850033
0.539	0.131235	32.724	0.602	8.562	-0.521393	0.298234	0.822499	0.880368	0.603632
0.321	0.235711	39.188	2.928	5.812	-0.206494	0.850033	0.0506761	0.578047	0.282183
0.168	0.021692	5.585	0.793	5.843	-0.0185687	0.807727	0.307037	0.108819	0.722081
0.721	0.057311	49.042	0.965	1.885	-0.524133	0.599885	0.972928	0.824296	0.878723
0.275	0.285405	45.948	0.054	4.449	-0.879936	0.81726	0.420826	0.685471	0.1874
0.249	0.319339	46.359	1.46	8.713	-0.831655	0.743035	0.548168	0.248101	0.692689
0.497	0.120267	40.021	2.966	3.345	-0.959844	0.573357	0.240883	0.938786	0.368804
0.38	0.136567	36.932	1.118	1.563	-0.173435	0.122921	0.378825	0.642739	0.492492
0.286	0.112671	39.151	2.794	5.733	-0.503245	0.28526	0.5782	0.108302	0.526635

## Sheet: 2019
Innovation	DIF	rgdp	fdi	open	SA	ROA	Lev	PPE	Indep
0.494	0.123482	52.695	1.202	3.634	-0.000700705	0.886277	0.336489	0.386409	0.796884
0.629	0.307097	19.307	2.551	2.917	-0.498669	0.120271	0.266772	0.644323	0.0814077
0.389	0.256089	4.682	2.193	0.064	-0.666765	0.479578	0.403952	0.0437318	0.0666054
0.331	0.244327	1.69	3.583	1.244	-0.348908	0.151308	0.0137921	0.842266	0.301524
0.778	0.142154	25.713	0.986	8.314	-0.0167321	0.983832	0.547529	0.152556	0.558006
0.614	0.026612	46.54	2.277	3.734	-0.420349	0.890206	0.11284	0.665856	0.2227
0.295	0.12802	7.153	2.021	2.754	-0.56818	0.787046	0.227177	0.496909	0.443243
0.357	0.115151	25.66	2.926	4.529	-0.878255	0.276701	0.433039	0.480644	0.826367
0.266	0.130843	15.53	3.492	4.414	-0.0288101	0.691532	0.766884	0.88247	0.948654
0.617	0.008038	7.605	2.079	7.134	-0.920839	0.686232	0.63549	0.90178	0.4737
0.514	0.233966	38.359	0.162	7.271	-0.825367	0.00358889	0.119053	0.875251	0.15216
0.536	0.28964	10.384	3.625	5.147	-0.0245454	0.590931	0.239573	0.599124	0.492401
0.384	0.055537	43.54	2.57	7.306	-0.51551	0.732406	0.228791	0.663145	0.378764
0.387	0.179832	14.841	3.147	9.127	-0.406621	0.317727	0.311118	0.215329	0.408612
0.346	0.185213	0.672	0.469	5.697	-0.0623981	0.9351	0.0516203	0.0463207	0.251391
0.568	0.050352	34.359	0.8	7.816	-0.494498	0.945212	0.784001	0.420491	0.788965
0.545	0.171736	13.583	2.436	9.024	-0.169575	0.163003	0.173237	0.546311	0.339992
0.684	0.166433	18.254	2.845	1.148	-0.210976	0.330885	0.401699	0.0914892	0.718395
0.186	0.096175	25.346	2.016	5.357	-0.514514	0.0425744	0.0689506	0.653551	0.451953
0.576	0.324455	51.667	2.506	4	-0.847468	0.241584	0.276671	0.604302	0.891485
0.644	0.149613	0.99	3.642	8.739	-0.268316	0.988979	0.976736	0.182222	0.540524
0.711	0.186526	5.668	0.644	4.807	-0.0258217	0.634455	0.0892658	0.270731	0.341758
0.301	0.177832	11.288	1.085	9.06	-0.184921	0.0422394	0.412085	0.757503	0.240761
0.664	0.286591	9.51	3.005	9.204	-0.0266622	0.0505848	0.898612	0.876317	0.780559
0.532	0.312478	39.165	2.673	3.89	-0.132625	0.804834	0.280904	0.439466	0.0276198
0.725	0.107809	13.208	1.736	2.419	-0.686626	0.125602	0.592941	0.370601	0.581794
0.147	0.080806	50.979	0.102	2.444	-0.682797	0.549021	0.645632	0.448055	0.00331477
0.163	0.172696	8.943	0.832	4.865	-0.748759	0.244873	0.942075	0.652424	0.368439
0.444	0.301441	41.748	3.851	8.248	-0.0908811	0.403861	0.10352	0.0365439	0.306702
0.531	0.120698	47.244	3.017	8.974	-0.763483	0.307554	0.303321	0.509731	0.2407
0.407	0.126001	8.401	3.857	7.749	0.0182568	0.696375	0.780589	0.471903	0.150424
0.275	0.037051	39.806	0.97	5.053	0.0100388	0.621206	0.923344	0.660313	0.622028
0.212	0.275045	47.641	1.71	1.131	-0.312768	0.409709	0.975091	0.157795	0.475741
0.297	0.230898	45.37	2.087	8.054	-0.442108	0.923435	0.895597	0.933334	0.73469
0.621	0.297707	40.45	0.712	8.699	-0.0305222	0.758081	0.401059	0.860419	0.245025
0.652	0.083187	14.049	0.306	0.568	-0.197031	0.525965	0.713613	0.569276	0.69342
0.599	0.277711	48.092	1.958	3.663	-0.709163	0.902237	0.0674582	0.0869814	0.344225
0.179	0.106408	30.56	2.359	6.618	-0.166742	0.579875	0.468096	0.641125	0.230467
0.38	0.100399	8.521	1.77	0.256	-0.49593	0.77596	0.785067	0.555235	0.12484
0.711	0.009371	52.729	3.753	0.651	-0.900948	0.477111	0.661562	0.611886	0.0407165
0.726	0.316526	7.359	0.607	1.118	-0.463214	0.0451329	0.300945	0.82524	0.557884
0.715	0.011557	2.756	0.911	5.252	-0.389189	0.365028	0.653064	0.00703058	0.756284
0.179	0.293149	49.018	0.638	4.977	-0.408551	0.185633	0.0391632	0.0282594	0.0272543
0.71	0.108593	0.837	0.733	8.22	-0.281763	0.791737	0.720223	0.211796	0.54896
0.719	0.313105	25.597	0.979	9.083	-0.348753	0.697867	0.488716	0.724578	0.72738
0.446	0.188585	40.198	1.632	9.151	-0.0963286	0.480005	0.753452	0.404957	0.342459
0.24	0.288709	37.351	0.06	4.17	-0.412598	0.436237	0.20939	0.907323	0.713949
0.518	0.279054	34.341	3.445	0.706	-0.0223041	0.213989	0.57159	0.603571	0.666496
0.322	0.221714	35.744	3.574	2.497	-0.281234	0.061184	0.451649	0.103885	0.551092
0.468	0.061565	48.696	1.699	6.068	-0.459852	0.862855	0.861606	0.840408	0.132241
0.479	0.26049	2.041	2.812	5.209	-0.869508	0.624221	0.419821	0.611703	0.601682
0.769	0.006303	7.836	3.286	2.409	-0.159396	0.530747	0.749614	0.466207	0.520087
0.679	0.122963	43.671	2.233	5.287	-0.35694	0.281178	0.145247	0.874581	0.937902
0.78	0.083305	2.376	1.663	8.733	-0.0605615	0.814154	0.986116	0.570433	0.514543
0.583	0.138773	18.972	1.21	8.035	-0.756666	0.113053	0.989436	0.960228	0.877109
0.452	0.290718	43.577	0.87	5.617	-0.730175	0.209329	0.768681	0.539123	0.0434882
0.683	0.262852	38.231	2.604	4.106	-0.886442	0.0907277	0.782234	0.178171	0.139825
0.696	0.212844	8.034	2.614	4.623	-0.271584	0.618952	0.178445	0.725218	0.25066
0.14	0.042785	51.481	1.541	8.843	-0.771732	0.155054	0.562758	0.810773	0.631378
0.15	0.303637	10.243	0.755	2.339	0.0181011	0.0112642	0.246518	0.253797	0.100261
0.224	0.204267	50.154	3.725	2.416	-0.497082	0.423415	0.965223	0.990411	0.863007
0.448	0.09244	29.031	2.117	3.19	-0.111986	0.174273	0.649836	0.939973	0.591053
0.366	0.11124	16.338	2.013	7.705	-0.282759	0.523041	0.226842	0.676151	0.977101
0.477	0.023672	21.039	2.827	4.279	-0.843764	0.62218	0.0269498	0.353515	0.612434
0.464	0.272467	16.721	1.19	8.048	-0.0513474	0.0472344	0.803676	0.76862	0.412054
0.76	0.050656	32.717	2.54	4.914	-0.17552	0.611124	0.909821	0.976492	0.410074
0.294	0.102585	11.002	2.968	0.731	-0.715544	0.134099	0.641764	0.353789	0.182831
0.388	0.03069	23.706	1.08	7.332	-0.127707	0.2813	0.30862	0.523163	0.685379
0.591	0.286229	37.251	2.877	1.959	-0.235506	0.180364	0.0424831	0.0596915	0.79527
0.759	0.291914	26.095	1.037	8.202	-0.0465224	0.926024	0.881221	0.349098	0.322692
0.557	0.260617	27.652	2.694	6.812	-0.937867	0.66747	0.169399	0.547559	0.784153
0.4	0.073396	28.683	2.451	0.448	-0.717817	0.395363	0.769655	0.0128784	0.728416
0.492	0.041099	39.95	3.788	5.403	-0.564881	0.124871	0.182862	0.129866	0.865078
0.665	0.289944	1.261	1.814	8.129	-0.646594	0.600829	0.0287468	0.944359	0.813392
0.546	0.283651	43.922	3.557	7.739	-0.292129	0.201989	0.986452	0.497335	0.726071
0.58	0.114141	2.614	3.124	2.944	-0.815219	0.174394	0.692506	0.25797	0.583712
0.421	0.06924	28.479	3.598	6.192	-0.921182	0.884571	0.614992	0.594281	0.434836
0.595	0.241906	50.831	0.641	1.207	-0.00505875	0.226629	0.477842	0.658668	0.364693
0.143	0.141194	27.993	1.072	9.13	-0.956451	0.826245	0.22672	0.599032	0.473974
0.249	0.006823	18.827	0.569	7.86	-0.497206	0.24935	0.0867073	0.512533	0.648952
0.682	0.076356	34.891	1.898	0.141	-0.107628	0.79859	0.738741	0.0408688	0.403648
0.657	0.177009	38.487	1.526	5.725	-0.016483	0.131236	0.153318	0.0101982	0.572047
0.18	0.218695	5.502	3.798	8.357	-0.804915	0.27996	0.0864028	0.0340768	0.144363
0.233	0.226841	10.172	1.875	0.645	-0.0587872	0.30192	0.811656	0.469192	0.00602548
0.757	0.325151	45.731	0.679	0.998	-0.697334	0.157247	0.0885348	0.64615	0.88515
0.723	0.182429	39.426	0.105	0.719	-0.437781	0.00511176	0.888257	0.766609	0.2806
0.594	0.037766	44.116	2.647	2.849	-0.067908	0.562057	0.96239	0.387383	0.627662
0.422	0.13002	34.067	2.462	4.838	-0.814316	0.686324	0.713218	0.882987	0.538026
0.252	0.153799	35.548	3.089	6.402	-0.380442	0.82789	0.454085	0.814793	0.334052
0.582	0.23082	34.313	1.356	6.098	-0.749132	0.523163	0.564555	0.580636	0.699908
0.726	0.098439	38.099	3.096	0.88	-0.723109	0.570067	0.579235	0.282914	0.718669
0.568	0.013654	23.881	3.775	9.207	-0.16752	0.0588997	0.734568	0.202903	0.06758
0.471	0.183605	3.418	3.269	4.662	-0.506234	0.890358	0.0169293	0.793503	0.661166
0.775	0.181557	18.497	2.333	3.283	-0.410544	0.974238	0.223857	0.600038	0.538544
0.739	0.309537	50.232	0.297	1.55	-0.496864	0.716202	0.101845	0.997599	0.235736
0.294	0.244915	42.585	1.598	5.799	-0.808713	0.992117	0.0510112	0.185877	0.466055
0.59	0.156298	40.631	2.611	0.65	-0.804978	0.251025	0.461578	0.300793	0.371911
0.294	0.046216	17.666	3.693	2.2	-0.798472	0.88314	0.200283	0.103307	0.121155
0.233	0.196171	32.772	2.862	7.926	-0.188377	0.55694	0.268325	0.0989208	0.145186
0.441	0.196681	12.806	2.015	2.619	-0.345889	0.618007	0.186669	0.532392	0.791981
0.14	0.239622	6.978	0.938	6.704	-0.785958	0.268417	0.113875	0.148658	0.679257
0.501	0.12654	5.035	3.836	0.296	-0.374216	0.634272	0.245086	0.117317	0.51497
0.748	0.131686	3.034	0.757	3.009	-0.695466	0.414734	0.516584	0.0528082	0.690222
0.46	0.212579	45.249	0.512	8.914	-0.609488	0.234243	0.149084	0.508178	0.409922
0.478	0.311164	10.463	1.799	4.606	-0.256829	0.384977	0.0539655	0.870409	0.638353
0.458	0.151975	6.703	0.865	0.521	-0.648897	0.0993776	0.64944	0.0491837	0.660617
0.514	0.111142	25.571	2.366	8.044	-0.293592	0.00590365	0.107175	0.863373	0.51762
0.391	0.0272	21.474	0.548	4.911	-0.897493	0.937659	0.54628	0.566108	0.113266
0.207	0.241445	48.16	3.549	0.47	-0.0798926	0.746782	0.249015	0.350256	0.265249
0.777	0.236995	19.042	2.473	0.616	-0.216237	0.25931	0.373221	0.305971	0.490848
0.387	0.131343	15.909	1.429	4.711	-0.168641	0.0623413	0.24399	0.696466	0.794539
0.219	0.074964	30.243	3.222	5.12	-0.119987	0.25599	0.717177	0.973903	0.252883
0.413	0.182684	3.065	3.811	2.674	-0.711373	0.831362	0.675877	0.435263	0.661836
0.541	0.21549	24.771	3.377	0.283	-0.538172	0.833829	0.163765	0.92243	0.0573463
0.287	0.3005	43.616	2.793	7.36	-0.193918	0.959131	0.207075	0.49569	0.343129
0.644	0.077179	48.278	1.922	4.822	-0.670937	0.755858	0.852652	0.441781	0.862002
0.512	0.03016	51.62	0.577	7.622	-0.658672	0.0713568	0.447902	0.572991	0.148384
0.51	0.172863	49.762	3.729	3.389	-0.754798	0.90513	0.684557	0.188709	0.653521
0.588	0.245944	35.979	2.387	2.014	-0.0917215	0.344438	0.471355	0.614018	0.755523
0.615	0.056125	40.397	2.34	2.168	-0.225078	0.686263	0.124018	0.738314	0.782721
0.567	0.274261	25.224	2.12	8.676	-0.561861	0.474461	0.933791	0.431212	0.376388
0.426	0.017536	16.915	1.09	6.213	-0.102803	0.539975	0.644018	0.264274	0.94704
0.651	0.118317	37.362	0.204	1.281	-0.210976	0.749249	0.835352	0.439527	0.53032
0.18	0.092617	36.561	1.391	5.903	0.0114707	0.590443	0.800052	0.328174	0.785067
0.543	0.198435	7.718	1.939	1.922	-0.754642	0.260863	0.892094	0.521823	0.465355
0.38	0.270203	28.548	2.407	4.462	-0.515354	0.41513	0.912288	0.815463	0.0987685
0.579	0.191231	31.583	3.445	5.969	-0.740416	0.231045	0.545945	0.0172338	0.187491
0.153	0.121865	35.009	3.328	8.168	-0.300908	0.935648	0.387353	0.983893	0.697532
0.755	0.137694	22.751	0.376	4.106	-0.0502579	0.475314	0.58822	0.828316	0.121398
0.497	0.306734	38.189	0.142	0.799	-0.445906	0.445192	0.653886	0.637257	0.881617
0.32	0.070112	5.096	2.131	2.158	-0.728961	0.981731	0.419181	0.67274	0.39713
0.69	0.259421	31.442	2.72	8.317	-0.897181	0.740842	0.737584	0.425425	0.529864
0.417	0.219832	32.382	2.136	0.854	-0.948793	0.620627	0.921029	0.431851	0.760274
0.551	0.087108	20.478	1.45	8.566	-0.029993	0.406419	0.446532	0.273229	0.822925
0.251	0.290492	0.764	1.693	6.762	-0.833305	0.96903	0.968938	0.646059	0.108149
0.58	0.061281	23.465	0.997	2.397	-0.187225	0.196415	0.187765	0.928217	0.597936
0.493	0.055664	9.956	1.861	7.182	-0.450264	0.279595	0.55362	0.130749	0.641764
0.186	0.321652	24.329	0.528	5.671	-0.467541	0.560412	0.409922	0.643044	0.313555
0.612	0.253393	44.524	2.209	3.299	-0.963486	0.548656	0.535742	0.705329	0.665095
0.648	0.100664	25.064	1.688	5.696	-0.661816	0.290133	0.671369	0.964705	0.650262
0.651	0.151378	35.868	2.76	0.99	-0.230276	0.73667	0.0300869	0.0704126	0.982736
0.715	0.040942	51.374	2.313	0.994	-0.398901	0.281818	0.330398	0.672344	0.736578
0.677	0.095841	12.916	1.106	3.114	-0.82711	0.093743	0.401485	0.778579	0.942745
0.181	0.090235	46.388	0.868	4.497	-0.502062	0.436633	0.856855	0.818144	0.99099
0.415	0.194828	20.134	3.295	4.157	-0.0631452	0.611703	0.902358	0.366947	0.0936821
0.157	0.010224	46.352	3.114	0.614	-0.717817	0.678252	0.783727	0.910491	0.599794
0.207	0.123031	13.232	1.595	8.957	-0.662968	0.61886	0.922186	0.577469	0.46505
0.724	0.143928	20.609	2.856	6.299	-0.941664	0.0992253	0.264427	0.212375	0.608474
0.725	0.127893	8.009	0.747	7.102	-0.0882974	0.475741	0.864683	0.733015	0.48969
0.532	0.034581	47.539	1.599	8.409	-0.194509	0.223827	0.265858	0.162242	0.650871
0.196	0.261235	18.398	3.329	5.069	-0.984249	0.411414	0.654648	0.221055	0.527823
0.367	0.049666	4.316	0.49	1.299	-0.279024	0.411871	0.389028	0.931659	0.294153
0.561	0.120277	36.169	0.705	2.166	-0.285904	0.480705	0.864683	0.103489	0.0329194
0.369	0.20164	41.46	3.62	5.786	-0.491977	0.373099	0.307737	0.103642	0.00964992
0.294	0.223871	17.796	3.858	0.653	-0.662532	0.645815	0.473456	0.859566	0.331372
0.59	0.256422	49.902	0.176	4.402	-0.00842067	0.810621	0.832763	0.458136	0.771239
0.301	0.217784	18.429	0.273	6.884	-0.316628	0.983223	0.237959	0.25331	0.0415998
0.484	0.210403	47.238	1.684	8.015	-0.908263	0.196659	0.609906	0.915638	0.285351
0.245	0.280495	9.5	2.81	0.899	-0.332752	0.0188176	0.701461	0.308042	0.0994081
0.423	0.089323	23.336	0.195	9.073	-0.0871145	0.655531	0.427801	0.579966	0.823382
0.662	0.27728	7.32	3.483	9.149	-0.332005	0.174303	0.824905	0.433161	0.424663
0.488	0.088304	27.856	0.594	3.047	-0.408551	0.99699	0.165409	0.909821	0.710933
0.775	0.109338	34.465	2.635	6.512	-0.250105	0.363688	0.236589	0.656232	0.205796
0.628	0.107966	38.558	2.443	3.773	-0.647714	0.852469	0.35522	0.0307265	0.413607
0.526	0.318829	37.76	1.978	2.38	-0.810394	0.691197	0.109246	0.987243	0.804407
0.547	0.299157	47.628	0.61	9.194	-0.539604	0.944146	0.378429	0.146252	0.264061
0.319	0.119542	2.418	1.707	8.498	-0.599029	0.287544	0.668811	0.908176	0.301067
0.387	0.267576	31.86	0.819	2.673	-0.432956	0.484665	0.277554	0.103428	0.808976
0.525	0.301274	5.195	2.627	5.673	0.0155174	0.260985	0.325128	0.982949	0.641429
0.687	0.047529	8.006	1.942	1.968	-0.269654	0.689583	0.199065	0.0593261	0.785828
0.422	0.154377	40.301	0.635	5.091	-0.525502	0.785371	0.416501	0.600159	0.435537
0.187	0.155827	48.974	3.289	0.635	-0.0820716	0.430664	0.459659	0.284133	0.713248
0.258	0.094253	4.148	0.384	5.538	-0.17577	0.308499	0.597631	0.830783	0.357322
0.552	0.133097	17.386	3.668	2.039	-0.827702	0.995863	0.240183	0.0892048	0.119388
0.74	0.282847	52.381	2.127	7.567	-0.832776	0.873728	0.839586	0.424298	0.185694
0.473	0.030758	33.455	3.834	7.873	-0.545518	0.993975	0.895536	0.871688	0.383759
0.481	0.258706	41.679	1.208	1.256	-0.181809	0.591905	0.061519	0.911983	0.461334
0.287	0.167276	37.628	2.991	0.516	-0.36385	0.366307	0.906044	0.301859	0.218954
0.333	0.196661	18.354	2.124	6.288	-0.49151	0.210365	0.376023	0.856398	0.775229
0.742	0.260931	52.661	3.743	0.194	-0.677474	0.530808	0.434897	0.60753	0.758142
0.751	0.233584	28.95	1.096	7.137	-0.331756	0.82457	0.980208	0.206222	0.677156
0.314	0.038678	22.046	2.676	4.262	-0.585581	0.659003	0.521031	0.0166551	0.288214
0.357	0.314232	36.752	2.703	2.586	-0.0646706	0.716263	0.654648	0.783513	0.209603
0.242	0.141448	15.072	2.325	5.053	-0.603418	0.0658744	0.900044	0.293422	0.584961
0.635	0.322073	26.037	2.865	8.496	-0.415929	0.300793	0.886155	0.907597	0.0677628
0.655	0.25752	36.127	1.701	7.078	-0.0914725	0.724274	0.444552	0.426217	0.897455
0.375	0.145114	49.016	2.02	3.782	-0.157995	0.212984	0.631927	0.123987	0.386957
0.442	0.110593	27.404	2.483	1.922	-0.631434	0.922156	0.224588	0.421222	0.540676
0.755	0.220724	52.235	3.757	2.434	-0.784744	0.515579	0.689948	0.0659962	0.154079
0.156	0.145261	37.754	0.113	2.785	-0.636757	0.0225639	0.205613	0.23004	0.115855
0.763	0.22833	1.604	3.371	3.603	-0.856496	0.0327367	0.70871	0.450979	0.236649
0.765	0.311086	20.992	1.38	5.335	-0.264736	0.35452	0.56224	0.79862	0.360215
0.196	0.163933	20.346	0.787	9.116	-0.0830677	0.798255	0.812966	0.191298	0.0497015
0.776	0.062231	27.953	0.852	3.466	-0.0327635	0.246244	0.621723	0.250386	0.622789
0.231	0.307342	10.269	2.493	2.699	-0.457953	0.652089	0.858987	0.626322	0.834256
0.656	0.163316	8.014	0.07	9.138	-0.344332	0.157612	0.427435	0.17479	0.957821
0.714	0.317457	8.728	0.912	8.707	-0.935345	0.93239	0.31389	0.894775	0.577743
0.546	0.215755	36.835	0.932	2.962	-0.974412	0.953192	0.929587	0.0639251	0.850063
0.29	0.055184	11.117	2.915	8.192	-0.48351	0.319494	0.754518	0.418176	0.536077
0.737	0.245032	21.298	2.312	2.871	-0.639216	0.303625	0.808245	0.856368	0.559681
0.747	0.318202	50.777	1.91	4.486	-0.726937	0.781412	0.00785293	0.510889	0.403465
0.32	0.314556	19.325	1.061	6.289	-0.317966	0.190659	0.905739	0.621541	0.0969715
0.516	0.151358	53.522	3.03	2.145	-0.996514	0.669328	0.8878	0.126881	0.0940476
0.682	0.224763	37.649	1.735	7.345	0.00729942	0.563915	0.300976	0.348946	0.816834
0.608	0.054165	26.864	0.517	0.616	-0.217918	0.91247	0.59489	0.713278	0.151155
0.212	0.320309	26.935	2.927	0.261	-0.342932	0.109094	0.991507	0.880094	0.650962
0.323	0.067348	30.118	0.85	3.074	-0.349749	0.359393	0.700639	0.210669	0.784488
0.727	0.246013	52.103	0.86	7.004	-0.523012	0.134739	0.225106	0.96306	0.941862
0.585	0.048519	5.046	1.42	2.499	0.00571184	0.226111	0.788783	0.152221	0.532818
0.525	0.138449	40.712	0.077	4.495	-0.400458	0.599703	0.421587	0.422044	0.92642
0.755	0.319182	51.952	2.561	6.67	-0.732229	0.684953	0.704994	0.911435	0.540737
0.583	0.151613	19.689	3.287	3.908	-0.545518	0.257269	0.755828	0.457618	0.827524
0.444	0.293678	24.651	2.617	4.138	-0.15261	0.572108	0.435811	0.0685547	0.476898
0.45	0.104927	43.782	1.091	4.025	-0.282137	0.916338	0.342885	0.079428	0.579235
0.743	0.08353	51.902	3.65	3.944	-0.995486	0.214141	0.611672	0.882317	0.0660267
0.743	0.091303	44.242	3.248	6.128	-0.156034	0.849027	0.0508589	0.648099	0.173694
0.73	0.074552	40.306	0.201	5.596	-0.763421	0.387018	0.63948	0.925415	0.247005
0.339	0.11123	36.822	2.202	4.541	-0.231895	0.299209	0.945273	0.561478	0.631896
0.668	0.184193	36.574	2.065	1.853	-0.570826	0.402003	0.453111	0.805778	0.962177
0.573	0.113749	53.549	2.585	8.7	-0.0622736	0.129744	0.363353	0.0458943	0.608048
0.194	0.196357	28.053	3.524	6.469	-0.14959	0.308194	0.891394	0.0378231	0.568819
0.173	0.187781	44.495	2.104	2.212	-0.373967	0.594586	0.58822	0.0842098	0.603906
0.601	0.097214	47.061	0.58	3.859	-0.0372771	0.22602	0.708101	0.0250309	0.864287
0.14	0.037619	29.806	2.197	2.163	-0.261685	0.235279	0.182435	0.470289	0.820702
0.708	0.199513	16.584	3.458	9.21	-0.764541	0.803341	0.193704	0.180699	0.758691
0.686	0.06674	28.396	3.109	7.285	-0.800464	0.890693	0.915699	0.982523	0.632749
0.239	0.266184	29.057	3.806	5.126	-0.731669	0.802123	0.430603	0.162029	0.55161
0.147	0.093705	34.65	1.841	2.023	-0.574499	0.855088	0.346022	0.68608	0.681054
0.445	0.006578	45.249	0.474	5.975	-0.326247	0.798346	0.178293	0.232416	0.844398
0.387	0.22341	19.649	2.636	5.985	0.00854457	0.137206	0.992848	0.353667	0.600464
0.168	0.30296	51.522	1.763	6.108	-0.180719	0.0200968	0.368408	0.751046	0.0801894
0.494	0.099723	37.108	1.666	4.514	-0.449081	0.854114	0.173663	0.0214065	0.364601
0.221	0.189633	23.976	0.536	1.372	-0.433112	0.296986	0.241157	0.78863	0.691928
0.769	0.311076	15.47	0.229	9.177	-0.970832	0.763351	0.424724	0.661166	0.25864
0.515	0.190133	13.764	3.323	6.626	-0.0264754	0.153683	0.0939257	0.860479	0.903729
0.202	0.229134	3.478	0.764	0.908	-0.0488571	0.892582	0.585174	0.987639	0.477629
0.566	0.02522	27.072	0.625	7.738	-0.116438	0.00678692	0.661288	0.79393	0.130322
0.686	0.058183	5.922	0.943	7.507	-0.430528	0.319281	0.479121	0.378399	0.350865
0.481	0.199357	22.578	3.399	2.701	-0.785304	0.500076	0.124931	0.714649	0.0101982
0.516	0.172147	45.323	1.551	2.036	-0.0378375	0.0576814	0.233391	0.920663	0.185816
0.239	0.05145	41.481	3.1	0.502	-0.435727	0.964644	0.729421	0.161755	0.0742807
0.565	0.148398	46.349	1.693	9.243	-0.827359	0.0841184	0.219167	0.600494	0.741756
0.62	0.218097	48.994	1.206	3.82	-0.110772	0.997782	0.0533869	0.321534	0.0266756
0.398	0.071376	23.991	3.69	1.563	-0.0335417	0.479365	0.619073	0.589195	0.33323
0.165	0.264646	19.676	3.527	1.752	-0.832558	0.170557	0.868855	0.398044	0.652973
0.666	0.123002	52.324	3.154	8.333	-0.284098	0.699542	0.620292	0.678039	0.541468
0.4	0.301598	46.254	3.642	0.294	-0.522109	0.854327	0.666039	0.0964233	0.362165
0.381	0.030415	51.808	0.23	5.609	-0.285374	0.967994	0.22739	0.826184	0.572991
0.32	0.028024	53.201	2.765	1.777	-0.0879861	0.193552	0.764082	0.234974	0.336733
0.508	0.140488	28.069	2.946	3.329	-0.299382	0.797615	0.702771	0.836844	0.226629
0.646	0.251786	40.144	3.772	0.232	-0.427478	0.168059	0.077296	0.487863	0.326103
0.152	0.292953	15.606	2.11	1.698	-0.426419	0.632201	0.640911	0.158648	0.489903
0.634	0.143811	32.172	3.37	7.083	-0.959968	0.813301	0.483568	0.246761	0.0539351
0.451	0.099654	33.965	1.092	7.292	-0.378605	0.618434	0.650567	0.805565	0.767066
0.18	0.039991	47.485	3.518	0.989	-0.923921	0.551915	0.839951	0.605154	0.25136
0.664	0.175441	39.999	3.384	3.901	-0.876667	0.500563	0.676303	0.421465	0.723329
0.514	0.314164	38.612	2.522	7.978	-0.74549	0.641795	0.604576	0.479335	0.321656
0.282	0.070553	20.756	0.516	2.66	-0.209171	0.638018	0.938146	0.439649	0.756376
0.759	0.160003	23.31	1.077	5.339	-0.163536	0.767005	0.0898749	0.838306	0.620931
0.669	0.099311	16.088	2.06	0.842	-0.746269	0.15347	0.500898	0.395028	0.0979157
0.331	0.150652	43.449	3.283	6.077	-0.50393	0.74133	0.34185	0.076169	0.372398
0.331	0.036139	2.766	2.685	3.418	-0.933415	0.196019	0.45908	0.344987	0.528919
0.619	0.195162	10.749	0.608	2.801	-0.627699	0.340601	0.648861	0.48768	0.196567
0.391	0.309116	6.954	0.494	8.255	-0.876418	0.342763	0.759726	0.42113	0.738406
0.769	0.169393	48.994	2.345	5.944	-0.9068	0.258	0.666374	0.896054	0.274935
0.595	0.319466	8.312	0.466	2.624	-0.642142	0.115368	0.642922	0.50565	0.288366
0.386	0.146271	4.732	3.283	7.838	-0.0785229	0.189714	0.171257	0.38385	0.135652
0.3	0.301372	26.799	3.755	6.463	-0.766284	0.621419	0.70408	0.0325539	0.210182
0.145	0.011586	42.174	3.116	0.096	-0.109123	0.039681	0.438095	0.152617	0.0609098
0.166	0.05688	14.488	3.032	4.666	-0.122072	0.332164	0.589926	0.907628	0.23266
0.357	0.234496	21.699	2.513	1.288	-0.709754	0.250904	0.250904	0.517163	0.123926
0.64	0.259	50.573	1.64	1.509	-0.0639546	0.965527	0.312275	0.572991	0.626261
0.424	0.282935	51.876	0.712	9.002	-0.369298	0.265615	0.522828	0.0204623	0.84784
0.203	0.231075	46.94	2.253	3.642	-0.719933	0.519325	0.189654	0.166658	0.678587
0.704	0.193025	45.535	0.34	5.634	-0.126088	0.104007	0.55761	0.661714	0.496178
0.595	0.165208	23.679	2.934	8.825	-0.509969	0.40179	0.414491	0.830662	0.78793
0.775	0.113014	46.872	3.131	1.6	-0.0514408	0.0721487	0.922704	0.274599	0.971497
0.468	0.273653	15.418	0.34	5.379	-0.156843	0.710385	0.246061	0.143937	0.190506
0.329	0.185301	23.755	2.201	1.592	-0.713241	0.593946	0.958157	0.998878	0.365058
0.182	0.140155	39.183	3.387	3.717	-0.650547	0.6255	0.821433	0.65611	0.301402

## Sheet: 2020
Innovation	DIF	rgdp	fdi	open	SA	ROA	Lev	PPE	Indep
0.713	0.303764	52.028	2.601	2.705	-0.0114713	0.289706	0.68739	0.121094	0.836053
0.47	0.159748	25.964	1.381	7.991	-0.659419	0.451344	0.398409	0.441202	0.395302
0.235	0.157053	6.414	0.429	5.912	-0.475136	0.583377	0.471903	0.131632	0.626292
0.407	0.085971	36.461	1.684	8.007	-0.503339	0.886064	0.866997	0.130353	0.760366
0.493	0.029661	16.576	0.794	9.04	-0.480864	0.0249091	0.0420262	0.240274	0.385434
0.448	0.119493	44.724	2.542	3.926	-0.306729	0.748975	0.679775	0.0429399	0.322692
0.661	0.020633	20.804	2.046	7.159	-0.189715	0.400602	0.857373	0.562971	0.253096
0.539	0.165874	39.494	0.713	0.308	-0.941415	0.15545	0.882531	0.850489	0.61152
0.631	0.226674	48.769	0.128	6.272	-0.507043	0.463832	0.626962	0.117317	0.794387
0.255	0.193681	26.974	2.687	8.617	-0.0299619	0.563976	0.612342	0.592119	0.199674
0.279	0.226939	24.943	2.513	6.836	-0.345546	0.476776	0.642069	0.771848	0.134556
0.326	0.30097	36.564	2.892	6.844	-0.184392	0.398135	0.251543	0.183258	0.134191
0.715	0.109279	18.433	2.607	5.426	-0.385485	0.888835	0.759056	0.341728	0.699603
0.768	0.061683	2.194	1.551	5.882	-0.0161718	0.773645	0.215207	0.0667272	0.0104723
0.427	0.29455	32.428	2.725	7.436	-0.731513	0.141896	0.993639	0.779584	0.612099
0.243	0.323563	25.427	3.285	5.529	-0.365313	0.371607	0.362469	0.980817	0.658485
0.331	0.038355	2.25	0.852	0.846	-0.948233	0.5842	0.74532	0.522615	0.681298
0.522	0.191711	34.326	1.011	1.595	-0.0456508	0.41714	0.0316707	0.859901	0.466299
0.433	0.108172	3.624	1.898	1.483	-0.787078	0.536991	0.641155	0.936989	0.0407775
0.469	0.084099	13.153	3.228	2.227	-0.194852	0.800143	0.695309	0.842083	0.31191
0.282	0.182272	22.847	3.554	1.476	-0.185731	0.457953	0.0136703	0.910399	0.393749
0.498	0.116464	3.509	0.586	5.058	-0.829507	0.313311	0.256295	0.423384	0.136231
0.37	0.153299	3.259	3.81	5.438	-0.561986	0.247492	0.990137	0.551945	0.902298
0.415	0.072141	27.239	1.736	4.28	-0.625146	0.008523	0.942623	0.720649	0.132302
0.536	0.139567	48.607	3.833	4.949	-0.608274	0.671552	0.231746	0.0264015	0.686141
0.713	0.247571	37.56	2.154	6.05	-0.667512	0.690374	0.859292	0.873454	0.561935
0.756	0.12804	52.779	3.149	4.704	-0.414684	0.917313	0.258914	0.509366	0.947496
0.363	0.160983	34.86	0.286	1.437	-0.0163585	0.533884	0.13617	0.558433	0.200283
0.226	0.015144	3.921	0.13	5.041	-0.15787	0.265615	0.441537	0.276945	0.733228
0.291	0.293041	10.549	3.722	9.179	-0.654843	0.811656	0.713613	0.632627	0.394236
0.168	0.037169	23.828	0.811	4.501	-0.565565	0.886277	0.589804	0.900744	0.307219
0.315	0.219764	3.905	1.774	8.865	-0.960124	0.767219	0.763686	0.907445	0.762254
0.216	0.069347	43.472	3.656	7.312	-0.171723	0.777787	0.178171	0.592789	0.15615
0.145	0.029082	52.368	2.649	6.632	-0.554919	0.597388	0.713461	0.0433663	0.508208
0.473	0.004617	51.784	2.447	6.306	-0.0902896	0.804164	0.189501	0.650018	0.619165
0.503	0.073886	47.803	1.863	0.074	-0.42175	0.567387	0.909607	0.55959	0.358936
0.685	0.074033	44.812	3.093	4.623	-0.146726	0.878297	0.592667	0.0468994	0.145216
0.656	0.308351	9.391	3.605	6.486	-0.607278	0.250477	0.905161	0.993975	0.135561
0.669	0.018781	12.653	2.779	2.763	-0.54888	0.262203	0.440044	0.133277	0.162364
0.602	0.309018	39.325	3.698	6.686	-0.655652	0.886734	0.367799	0.164313	0.94043
0.668	0.312899	4.656	1.972	7.715	-0.567122	0.985964	0.584748	0.474492	0.590565
0.557	0.099282	12.263	1.48	6.936	-0.568149	0.880185	0.611916	0.556027	0.981761
0.638	0.022309	27.128	2.617	5.237	-0.576211	0.413151	0.0355083	0.80462	0.968268
0.168	0.115033	14.15	0.161	9.146	-0.315663	0.402886	0.766427	0.856489	0.0065128
0.372	0.221175	28.019	2.925	8.466	-0.884481	0.897668	0.919506	0.110342	0.206923
0.351	0.285866	37.853	0.161	5.843	-0.0321409	0.135835	0.554412	0.590504	0.364388
0.313	0.275966	4.808	3.197	2.448	-0.909944	0.602596	0.0966974	0.829656	0.961141
0.545	0.088608	6.935	0.965	6.432	-0.155007	0.134404	0.702527	0.888074	0.711877
0.354	0.134911	4.642	0.214	8.048	-0.651917	0.412328	0.360185	0.200984	0.650445
0.369	0.065858	38.084	2.627	0.745	-0.512926	0.814763	0.979842	0.387292	0.320164
0.75	0.159895	33.295	1.626	3.252	-0.0605927	0.989132	0.303991	0.699542	0.0711131
0.477	0.088372	4.321	2.439	9.242	-0.0773089	0.0727578	0.856916	0.243807	0.0145231
0.29	0.218009	48.264	1.385	6.112	-0.0820405	0.952583	0.782965	0.638079	0.655409
0.669	0.209835	7.55	2.421	3.939	-0.0711454	0.507904	0.788295	0.283036	0.743675
0.326	0.159699	49.387	1.52	6.443	-0.100407	0.173816	0.0200055	0.860571	0.358814
0.473	0.061604	36.427	0.468	2.092	-0.513424	0.803798	0.12682	0.267168	0.776691
0.434	0.110054	43.179	0.516	9.167	-0.890208	0.200405	0.315595	0.582433	0.150912
0.61	0.303725	24.721	0.726	9.254	-0.347757	0.207502	0.651815	0.288884	0.509914
0.29	0.061712	13.772	0.861	4.373	-0.735903	0.814123	0.41044	0.34188	0.152039
0.433	0.038433	30.631	2.321	7.722	-0.185855	0.139612	0.740782	0.291899	0.911496
0.142	0.107839	9.966	1.092	0.556	-0.632928	0.705116	0.448359	0.0855499	0.385708
0.78	0.062016	9.862	1.882	9.191	-0.470778	0.93906	0.145033	0.714162	0.593367
0.658	0.032033	34.035	2.049	2.12	-0.119893	0.267472	0.576707	0.373373	0.158678
0.437	0.14679	32.531	2.767	2.935	-0.174742	0.728507	0.399171	0.261868	0.493741
0.405	0.0366	6.064	3.256	4.278	-0.78272	0.526848	0.170557	0.713644	0.0609403
0.624	0.184782	29.948	0.026	8.325	-0.753677	0.392866	0.863952	0.794204	0.200466
0.655	0.17302	13.374	2.308	1.613	-0.969276	0.197237	0.67475	0.0193354	0.597327
0.138	0.05588	46.676	3.694	4.455	-0.228315	0.698293	0.38318	0.356774	0.886764
0.277	0.156837	53.378	3.306	9.145	-0.329453	0.84653	0.0874688	0.183014	0.444826
0.236	0.319809	45.186	2.308	1.994	-0.853414	0.533884	0.562514	0.312001	0.88646
0.186	0.093048	19.922	1.702	6.517	-0.662843	0.210334	0.0438232	0.794234	0.324001
0.244	0.307204	48.927	0.183	9.101	-0.290604	0.268417	0.689461	0.617977	0.874977
0.572	0.262548	28.283	1.222	5.875	-0.249358	0.601439	0.549021	0.968147	0.507508
0.298	0.201964	33.498	1.011	5.068	-0.00649068	0.241492	0.263665	0.222182	0.692171
0.408	0.185585	52.504	2.357	6.531	-0.606126	0.476989	0.32525	0.300397	0.94908
0.221	0.123247	6.37	0.698	5.029	-0.330075	0.377668	0.154749	0.574149	0.780772
0.192	0.032307	6.236	2.343	5.462	-0.831717	0.103185	0.776539	0.945273	0.0396505
0.276	0.246179	23.962	1.783	7.242	-0.330822	0.923191	0.391861	0.280478	0.25669
0.543	0.05093	26.511	1.424	6.187	-0.278121	0.358449	0.597053	0.835931	0.973873
0.218	0.255324	32.41	0.443	6.857	-0.221965	0.313676	0.572961	0.863099	0.593185
0.427	0.321838	41.787	1.275	4.407	-0.88445	0.663237	0.983467	0.00410666	0.775473
0.434	0.27927	20.963	1.022	4.446	-0.411726	0.152282	0.897942	0.665673	0.946309
0.596	0.253364	34.554	1.525	1.227	-0.0255727	0.0288381	0.492797	0.0381886	0.905435
0.704	0.321858	35.671	2.591	7.328	-0.927563	0.332926	0.831514	0.861424	0.0927379
0.637	0.108731	35.27	3.609	5.873	-0.188781	0.226751	0.504188	0.671856	0.529072
0.695	0.073935	39.507	0.315	1.336	-0.56018	0.275879	0.385769	0.607165	0.986969
0.68	0.277407	8.556	2.649	4.687	-0.46091	0.10087	0.326347	0.489873	0.387353
0.74	0.161924	50.965	2.578	2.06	-0.563386	0.288427	0.0304219	0.306397	0.972167
0.643	0.019594	45.835	0.185	6.794	-0.964077	0.982431	0.912744	0.752538	0.305605
0.629	0.049048	21.292	1.143	4.835	-0.841554	0.0562803	0.229096	0.00696966	0.579174
0.163	0.160728	4.645	3.085	7.252	-0.088702	0.253584	0.218558	0.3625	0.320438
0.591	0.115543	27.603	3.129	7.792	-0.883796	0.253432	0.600921	0.917679	0.972989
0.348	0.083913	5.051	3.544	4.46	-0.532662	0.00602548	0.159501	0.93705	0.433831
0.666	0.018359	11.084	2.149	5.538	-0.00250618	0.285107	0.704263	0.063316	0.0268584
0.219	0.273398	25.363	0.378	1.784	-0.437159	0.854083	0.222121	0.0282899	0.991507
0.601	0.120306	51.195	2.247	8.469	-0.429563	0.147196	0.446106	0.0348992	0.996563
0.315	0.075768	39.253	3.397	6.66	-0.526374	0.862429	0.680141	0.436877	0.69077
0.458	0.132941	44.841	0.069	3.986	-0.874893	0.414704	0.116952	0.900318	0.859962
0.139	0.297265	17.25	0.598	2.885	-0.93933	0.587185	0.446227	0.687877	0.20208
0.758	0.243768	39.363	2.527	8.827	-0.066227	0.358723	0.051864	0.223675	0.238599
0.248	0.044157	36.694	0.912	6.333	-0.344457	0.257026	0.538026	0.601774	0.426643
0.278	0.293541	23.01	1.187	4.551	-0.803857	0.180181	0.914907	0.195867	0.969152
0.615	0.225978	18.906	3.755	6.218	0.0194708	0.0734888	0.183318	0.00401529	0.379282
0.57	0.293178	46.615	3.323	0.185	-0.22458	0.37453	0.615571	0.917222	0.306062
0.409	0.078835	38.869	1.831	6.649	-0.204003	0.635825	0.535407	0.553468	0.685562
0.73	0.251198	28.078	1.957	6.153	-0.219412	0.222974	0.830753	0.791402	0.71873
0.503	0.26395	36.971	0.661	3.613	-0.6771	0.496756	0.0299041	0.709471	0.716355
0.487	0.158494	6.66	0.968	8.863	-0.267164	0.40048	0.178719	0.0379449	0.351748
0.333	0.124266	39.065	0.848	1.915	-0.873399	0.828895	0.345718	0.803615	0.338195
0.228	0.205238	34.02	3.554	5.153	-0.758596	0.718669	0.990655	0.337464	0.077296
0.289	0.196642	49.382	3.101	7.965	-0.0619312	0.235888	0.0152236	0.252548	0.291564
0.611	0.13596	47.435	1.034	4.137	-0.713396	0.987335	0.737888	0.609571	0.193217
0.521	0.173265	25.033	3.196	0.235	-0.94926	0.666374	0.634729	0.883292	0.198639
0.323	0.262734	50.046	3.539	2.598	-0.556569	0.00468535	0.0511025	0.899739	0.738589
0.668	0.249384	31.546	3.689	0.24	-0.0233003	0.478604	0.724152	0.40313	0.189014
0.513	0.318868	48.024	2.23	2.825	-0.386574	0.660648	0.385251	0.402582	0.437425
0.179	0.047098	15.574	0.113	2.568	-0.187941	0.603997	0.190963	0.964918	0.155084
0.305	0.174627	17.516	2.41	3.39	-0.95561	0.194222	0.311849	0.600434	0.25797
0.472	0.152691	33.557	3.033	2.577	-0.311336	0.85521	0.427648	0.890175	0.629216
0.399	0.22983	49.995	2.227	8.534	-0.4361	0.536503	0.419547	0.542047	0.609571
0.552	0.057076	26.344	2.03	5.608	-0.571604	0.351048	0.0427267	0.489903	0.2926
0.182	0.281838	25.161	2.939	8.809	-0.628601	0.813697	0.854236	0.230436	0.161511
0.371	0.037482	44.985	0.608	4.645	-0.739047	0.06225	0.197877	0.0254878	0.0959359
0.365	0.029513	33.3	0.44	2.274	-0.157559	0.953283	0.480705	0.143419	0.275665
0.49	0.148594	32.9	3.679	7.93	-0.359835	0.491914	0.588616	0.7886	0.0198532
0.53	0.269105	2.368	1.481	8.484	-0.546764	0.424755	0.660374	0.878815	0.0825347
0.492	0.199278	46.61	2.034	2.789	-0.432334	0.478482	0.0407165	0.317727	0.450979
0.561	0.300676	32.821	1.757	2.11	-0.644539	0.0992558	0.670547	0.928308	0.165501
0.207	0.107241	25.388	0.405	3.502	-0.347757	0.115977	0.724487	0.713735	0.189928
0.31	0.192594	39.007	3.187	1.02	-0.888434	0.241919	0.733624	0.564463	0.88049
0.315	0.142821	38.668	0.917	8.732	-0.855842	0.804407	0.018574	0.113784	0.0728492
0.285	0.136714	7.283	0.106	1.157	-0.174275	0.624678	0.679714	0.862063	0.301341
0.549	0.034061	10.725	3.224	6.822	-0.2403	0.435354	0.961964	0.258396	0.230954
0.441	0.058027	14.295	2.412	3.08	-0.0578845	0.764325	0.231441	0.848236	0.773462
0.559	0.048764	20.702	3.389	0.366	-0.469004	0.6781	0.375109	0.210852	0.967598
0.773	0.168834	12.356	3.72	5.269	-0.421439	0.285046	0.910216	0.765696	0.122495
0.183	0.136332	3.701	2.086	1.179	-0.284378	0.418511	0.559438	0.181735	0.267046
0.71	0.16707	1.35	2.708	2.046	-0.371913	0.403556	0.58222	0.470289	0.453293
0.647	0.256216	30.774	3.33	4.714	-0.999035	0.300915	0.662049	0.487954	0.909455
0.663	0.304607	36.629	3.829	7.531	-0.262152	0.549295	0.604363	0.947618	0.606342
0.573	0.004696	21.903	2.412	2.457	-0.348846	0.408247	0.640668	0.636678	0.244843
0.396	0.114494	23.868	2.248	6.514	0.0176653	0.0992253	0.619835	0.964157	0.21603
0.436	0.296658	7.042	3.433	7.804	-0.945524	0.0634074	0.861911	0.529833	0.551671
0.522	0.096606	52.284	2.655	0.527	-0.342029	0.23732	0.963395	0.829291	0.400815
0.544	0.277064	19.859	3.327	0.343	-0.373002	0.749218	0.327535	0.795635	0.0583819
0.469	0.260049	48.23	3.652	1.598	-0.0726707	0.948958	0.700517	0.294153	0.0868292
0.475	0.139263	3.672	1.646	1.938	-0.383244	0.170892	0.514635	0.250599	0.557275
0.251	0.185791	10.369	2.435	2.363	-0.270993	0.135805	0.282214	0.567052	0.939456
0.608	0.115366	42.426	0.204	6.399	-0.494654	0.415739	0.856916	0.472421	0.671826
0.378	0.02425	7.205	1.047	0.329	-0.777024	0.839921	0.831636	0.465568	0.942593
0.448	0.044079	46.823	3.453	3.966	-0.837881	0.269178	0.83855	0.51762	0.725796
0.586	0.212412	14.316	1.896	3.007	-0.398248	0.627906	0.0622804	0.677826	0.577773
0.139	0.140419	2.533	3.433	7.889	-0.697676	0.629734	0.715197	0.745837	0.252213
0.147	0.043991	49.134	3.356	7.389	-0.579231	0.0626459	0.796336	0.163978	0.64481
0.366	0.077218	3.572	2.668	3.193	-0.840838	0.0685547	0.863007	0.781077	0.117957
0.269	0.310802	30.384	2.239	1.342	-0.230245	0.321078	0.146221	0.666922	0.706365
0.475	0.075483	52.714	1.665	1.275	-0.330418	0.494137	0.7533	0.591449	0.282183
0.168	0.288954	13.297	0.33	3.121	-0.180719	0.936989	0.278407	0.369322	0.152282
0.317	0.181116	22.28	2.766	5.879	-0.518592	0.965253	0.547072	0.695887	0.174486
0.731	0.296236	5.028	3.449	2.462	-0.345266	0.662719	0.838641	0.649744	0.885515
0.284	0.101624	0.94	0.375	6.127	-0.395041	0.610972	0.319189	0.499406	0.694821
0.38	0.211099	22.348	3.638	4.812	-0.0947722	0.451436	0.982979	0.987426	0.651907
0.74	0.247973	8.142	2.162	5.321	-0.522358	0.677369	0.904369	0.74535	0.848966
0.205	0.127167	13.06	0.704	6.739	-0.88694	0.576098	0.0367875	0.977558	0.965832
0.751	0.314173	12.978	2.244	1.861	-0.79869	0.710903	0.376815	0.104129	0.996198
0.244	0.094195	25.838	0.076	7.632	-0.0954881	0.867302	0.773219	0.475832	0.689308
0.336	0.126079	18.175	3.856	7.429	-0.493409	0.854632	0.135774	0.868977	0.732253
0.71	0.24761	33.845	0.296	8.304	-0.430715	0.0778747	0.341515	0.8652	0.215177
0.485	0.217451	44.181	2.324	2.884	-0.566935	0.277036	0.636739	0.804133	0.390338
0.564	0.040315	26.608	3.217	1.096	-0.999689	0.362165	0.781199	0.459659	0.285716
0.664	0.291688	39.418	3.744	5.623	-0.729957	0.715959	0.740294	0.0881084	0.171684
0.147	0.253972	39.997	3.094	6.723	-0.545954	0.902084	0.199796	0.012848	0.437364
0.304	0.034365	30.793	3.406	1.591	-0.350527	0.166719	0.678953	0.397617	0.897973
0.182	0.256638	43.802	1.998	2.347	-0.589784	0.639845	0.542503	0.36719	0.064717
0.359	0.225586	27.009	2.566	7.171	-0.0109732	0.667501	0.657572	0.123896	0.397434
0.698	0.272546	48.885	1.97	3.199	-0.466389	0.137693	0.0175384	0.227908	0.10885
0.347	0.307743	33.731	1.072	4.048	-0.945431	0.241218	0.0775396	0.692446	0.49499
0.197	0.043265	6.362	0.261	5.813	-0.475852	0.567996	0.117134	0.049732	0.378886
0.267	0.044755	44.685	3.52	4.788	-0.382994	0.930166	0.378825	0.0327976	0.653521
0.608	0.279966	25.933	2.957	3.603	-0.453128	0.832459	0.288458	0.0605139	0.491579
0.661	0.285376	31.528	1.731	8.182	-0.21714	0.987487	0.521579	0.145673	0.223583
0.361	0.10874	9.57	3.646	3.503	-0.404691	0.793899	0.214172	0.405292	0.436603
0.492	0.179998	5.59	1.917	4.897	-0.644726	0.167359	0.077631	0.822468	0.318397
0.524	0.147065	32.449	0.808	8.929	-0.302184	0.640668	0.72071	0.417445	0.767615
0.604	0.237691	40.293	3.825	1.162	-0.510343	0.149937	0.94975	0.475497	0.324763
0.299	0.153887	14.868	1.204	3.281	-0.894411	0.376175	0.320468	0.0103504	0.422866
0.347	0.153308	22.632	2.221	6.35	-0.556196	0.100931	0.732497	0.0874078	0.0277721
0.515	0.134891	29.693	3.604	6.202	-0.360488	0.430816	0.361586	0.195867	0.159927
0.471	0.170167	45.244	1.653	1.715	-0.373407	0.340205	0.669085	0.298813	0.363139
0.523	0.205012	8.823	2.646	4.923	-0.902411	0.402734	0.821524	0.733624	0.625896
0.248	0.239073	17.746	3.262	3.986	-0.567153	0.146769	0.259706	0.616972	0.801422
0.26	0.126805	50.12	2.356	5.269	-0.682983	0.917496	0.716416	0.899008	0.0532955
0.686	0.079698	50.442	3.734	1.843	-0.0195025	0.678862	0.477873	0.745137	0.349708
0.408	0.206394	19.686	1.105	0.2	-0.185108	0.622241	0.13215	0.37581	0.564067
0.432	0.317986	23.565	2.384	3.414	-0.730517	0.0345337	0.62416	0.0407165	0.175674
0.413	0.216167	41.433	3.41	4.86	-0.594204	0.290955	0.883262	0.273929	0.12685
0.685	0.319378	49.474	1.67	0.352	-0.474389	0.413181	0.794204	0.0921897	0.866632
0.354	0.250629	52.834	3.344	3.079	-0.197217	0.0680064	0.809341	0.279351	0.108484
0.685	0.028925	38.992	1.778	1.022	-0.937026	0.431547	0.977954	0.434562	0.312641
0.258	0.290885	41.335	0.295	7.422	-0.407555	0.829047	0.671582	0.919384	0.474888
0.554	0.154789	11.586	1.071	1.171	-0.331227	0.538849	0.782904	0.37785	0.197755
0.157	0.132274	32.967	1.151	0.367	-0.948918	0.675846	0.69476	0.962177	0.605885
0.481	0.308978	23.661	2.154	8.204	-0.0160784	0.572321	0.779219	0.960228	0.140434
0.609	0.271085	41.685	2.826	3.157	-0.424956	0.538788	0.727106	0.929435	0.733685
0.471	0.142487	4.222	0.321	2.215	-0.664088	0.43179	0.476167	0.039681	0.441841
0.138	0.282014	26.461	2.713	4.799	-0.929088	0.921516	0.0257924	0.745411	0.0132134
0.501	0.149113	6.443	1.734	8.978	-0.938738	0.878632	0.914876	0.485061	0.468279
0.62	0.246993	40.824	0.101	5.726	0.00957183	0.766366	0.660496	0.505193	0.206162
0.362	0.311174	16.118	1.74	5.167	-0.599309	0.467852	0.898308	0.526909	0.65081
0.302	0.197416	36.267	1.553	8.33	-0.572507	0.436816	0.562179	0.36917	0.00861437
0.401	0.218137	44.491	1.152	4.071	-0.288238	0.58886	0.831393	0.201928	0.119114
0.685	0.246111	13.993	2.223	4.493	-0.900792	0.83255	0.17013	0.582738	0.980726
0.62	0.09741	26.189	2.663	7.124	-0.216766	0.650658	0.198578	0.935892	0.946765
0.206	0.2817	14.009	1.826	8.349	-0.0595032	0.633145	0.720619	0.622332	0.127886
0.267	0.116376	7.956	1.376	2.858	-0.854223	0.378155	0.655501	0.260863	0.0463816
0.745	0.161512	35.474	2.651	8.37	-0.605877	0.652729	0.164892	0.462644	0.071905
0.515	0.04599	41.442	0.83	4.49	-0.420692	0.237167	0.761949	0.63013	0.650658
0.592	0.31583	18.029	0.72	6.425	-0.0856825	0.33521	0.689735	0.970248	0.883536
0.611	0.269576	40.549	2.959	5.132	-0.0153935	0.985934	0.320956	0.392774	0.464776
0.37	0.212903	17.203	2.147	9.088	-0.922551	0.3625	0.892886	0.429963	0.523224
0.264	0.306636	12.78	0.197	7.08	-0.130913	0.357596	0.351626	0.861941	0.4031
0.464	0.154436	48.362	0.442	4.19	-0.47028	0.397008	0.558768	0.178384	0.895231
0.615	0.042001	27.115	1.441	0.747	-0.927407	0.845586	0.691319	0.533214	0.97503
0.248	0.223753	39.934	1.832	1.932	-0.354543	0.941557	0.0700166	0.381718	0.553803
0.205	0.112426	41.329	1.381	0.235	-0.835608	0.647155	0.218101	0.406115	0.293026
0.311	0.045882	17.723	0.701	7.033	-0.141092	0.333321	0.442268	0.92843	0.00879711
0.436	0.188575	32.023	2.652	1.332	-0.20005	0.700425	0.690588	0.448177	0.688456
0.501	0.013282	52.274	2.128	2.872	-0.841865	0.84522	0.989162	0.450887	0.669298
0.444	0.016497	41.712	1.46	1.065	-0.495339	0.867637	0.233726	0.175795	0.980604
0.652	0.06476	25.849	1.726	4.68	-0.504273	0.939547	0.60488	0.461578	0.418846
0.189	0.261715	39.562	2.578	2.506	-0.101247	0.23534	0.422166	0.357901	0.348063
0.604	0.150378	19.767	3.848	5.671	-0.0927177	0.620475	0.668476	0.632018	0.792498
0.215	0.152269	17.378	2.764	7.724	-0.0999707	0.533366	0.0155282	0.852195	0.827707
0.178	0.232574	17.487	3.459	4.154	-0.436567	0.923496	0.588007	0.184567	0.805565
0.769	0.055978	5.575	1.831	1.88	0.00829554	0.696527	0.295371	0.562392	0.45704
0.2	0.228977	41.759	1.904	3.103	-0.321266	0.535437	0.95438	0.406968	0.388114
0.347	0.147829	8.283	1.349	6.355	-0.788168	0.532879	0.0479045	0.514147	0.0148886
0.673	0.172206	51.973	0.083	0.843	-0.209077	0.523163	0.332804	0.305453	0.451375
0.436	0.202826	36.403	3.256	8.329	-0.747171	0.525204	0.152374	0.0694379	0.405475
0.431	0.014713	33.345	2.635	6.601	-0.463867	0.205278	0.662293	0.366794	0.583591
0.317	0.062222	17.577	1.116	1.277	-0.550686	0.75863	0.809433	0.252213	0.666222
0.471	0.193456	52.557	1.845	0.209	-0.539697	0.134373	0.304631	0.457162	0.36384
0.685	0.0786	7.354	0.977	1.145	-0.332815	0.971527	0.390856	0.212253	0.591388
0.567	0.301019	28.056	1.191	3.274	-0.657458	0.213989	0.691319	0.839403	0.301707
0.389	0.266028	38.228	1.091	1.562	-0.0480789	0.730761	0.901567	0.800204	0.98566
0.368	0.085579	51.348	2.279	3.646	-0.823001	0.934643	0.620018	0.321382	0.406328
0.5	0.021437	27.731	2.009	6.044	-0.00680197	0.730091	0.0927379	0.283128	0.549113
0.511	0.152662	9.163	0.137	6.84	-0.332846	0.74203	0.157003	0.517132	0.377546
0.308	0.276133	8.896	1.838	3.661	-0.043036	0.220872	0.167389	0.164922	0.372185
0.517	0.083579	10.104	3.849	6.217	-0.0753166	0.516767	0.173237	0.252335	0.420674
0.269	0.239191	3.994	0.01	5.888	-0.33683	0.555935	0.142993	0.153348	0.0723009
0.729	0.222185	7.069	1.871	2.524	-0.346325	0.19407	0.508178	0.0749203	0.689034
0.548	0.248463	32.19	1.686	5.077	-0.998319	0.87382	0.814489	0.23799	0.542351
0.653	0.284406	20.634	0.802	3.085	-0.563542	0.498797	0.7533	0.902419	0.352144
0.239	0.192192	26.267	0.163	1.245	-0.386854	0.894104	0.360429	0.896846	0.336672
0.527	0.145212	7.058	1.977	7.293	-0.702439	0.812874	0.661562	0.797676	0.281818
0.151	0.320946	48.186	1.703	5.394	-0.600834	0.843271	0.553499	0.433587	0.665095
0.19	0.088784	18.077	1.384	6.099	-0.315165	0.161602	0.182374	0.851982	0.373982
0.615	0.147133	41.916	3.189	3.472	-0.678937	0.507447	0.620261	0.423932	0.0325539
0.405	0.021378	33.637	1.012	8.419	-0.211101	0.320864	0.120606	0.214141	0.488015
0.384	0.225517	38.804	1.696	1.906	-0.782658	0.405749	0.707004	0.308194	0.480492
0.234	0.047617	22.941	3.664	2.515	-0.998475	0.0667272	0.424907	0.227147	0.014249
0.432	0.014066	11.091	1.188	6.91	-0.845663	0.094474	0.979081	0.0931339	0.479883
0.377	0.089323	8.773	0.108	1.76	-0.852605	0.528158	0.0982812	0.704781	0.0608489
0.518	0.142879	8.953	2.313	0.952	-0.619014	0.588129	0.346205	0.184263	0.42442
0.207	0.301451	45.177	3.223	5.472	-0.0301486	0.684131	0.726071	0.325585	0.27661
0.366	0.05343	15.522	1.338	0.67	-0.739296	0.916978	0.801453	0.344895	0.762833
0.631	0.251639	15.425	1.737	3.859	-0.752681	0.969944	0.647734	0.145277	0.289524
0.753	0.079963	24.554	3.223	5.913	-0.954676	0.797524	0.40776	0.776143	0.755462
0.767	0.240004	29.774	1.014	7.833	-0.539293	0.021772	0.730609	0.248071	0.771026
0.164	0.171	30.618	2.818	1.77	0.00720603	0.43374	0.880734	0.327352	0.848449
0.296	0.303137	33.349	0.325	9.235	-0.982039	0.528463	0.787046	0.514513	0.133916
0.525	0.028327	30.667	0.892	2.98	-0.19868	0.442968	0.824479	0.819666	0.681511
0.573	0.31531	37.794	0.882	7.519	-0.90515	0.237655	0.607652	0.516432	0.836448
0.387	0.139341	51.879	0.865	3.446	-0.718751	0.908541	0.569854	0.515944	0.713674
0.684	0.270085	43.748	3.351	7.733	-0.902318	0.0528386	0.620079	0.534189	0.341362
0.774	0.110691	47.979	2.943	7.486	0.00132267	0.557245	0.650018	0.689918	0.480614
0.517	0.036414	34.752	3.622	8.558	-0.557285	0.27932	0.177471	0.703197	0.663694
0.411	0.033238	20.494	1.22	5.577	-0.181155	0.0535696	0.899952	0.343433	0.469862
0.396	0.107721	47.01	2.018	5.507	-0.132345	0.986604	0.46307	0.28462	0.577347
